# Supplementary material for: Comparative methylomics between domesticated and wild silkworms implies possible epigenetic influences on silkworm domestication
Source: BMC Genomics. 2013 Sep 23;14:646. doi: 10.1186/1471-2164-14-646 (PMC3852238; doi:10.1186/1471-2164-14-646)
Supplement: Additional file 2: Table S1 — Details of domesticated and wild silkworm samples. [file 1471-2164-14-646-S2.xls]

## Sheet: Sheet1
Table S1. Details of domesticated and wild silkworm samples
	B. mori						B. mandarina
	Name	System or Location	Characteristic				Symbol	Geographic Location
Methyl-Seq	C108	China	Reserved stain				CW	Sichuan province
	Js	China	High silk production strain				XW	Shaanxi province
	Dazao	China	Reserved strain				Wsh	Shanghai
							Wyn	Yunnan province
BS-PCR	HY	Japan	High silk production strain				Wgs	Gansu province
	L10	China	High silk production strain				Wzj	Zhejiang province
	872	Japan	High silk production strain				Wjs	Jiangsu province
	ZZ	Zhejiang, China	High silk production strain
