# Supplementary material for: Comparative methylomics between domesticated and wild silkworms implies possible epigenetic influences on silkworm domestication
Source: BMC Genomics. 2013 Sep 23;14:646. doi: 10.1186/1471-2164-14-646 (PMC3852238; doi:10.1186/1471-2164-14-646)
Supplement: Additional file 3: Table S2 — Summary of sequencing results and reads alignment for three domesticated and 4 wild silkworms. [file 1471-2164-14-646-S3.xls]

## Sheet: Sheet1
Table S2. Summary of sequencing results and reads alignment for three domesticated and 4 wild silkworms
	Dazao	Js	C108	Wsh	Wyn	CW	XW
Raw data	9413409368	8299934280	5024267550	11981746568	9139935816	5342535704	5093942040
Effective data	5885664972	4044136316	2916937650	3861359656	3662448020	2843852000	3007195400
Genome cytosine coverage (%)	92	81	67	80	79	77	77
Average depth per cytosine & strand	7.38×	5.75×	5.31×	5.35×	5.61×	4.12×	4.44×
mCG	328834	224802	277574	252685	195320	186753	181243
mCG in common covered CG sites	191491	146003	201501	161644	119601	120798	119269
Note: Information on Dazao are from our published data of the Dazao biological duplicate 1 (ftp://ftp.genomics.org.cn/silkworm_methylation), which was used because of its higher genomic coverage and depth
