# Supplementary material for: Comparative methylomics between domesticated and wild silkworms implies possible epigenetic influences on silkworm domestication
Source: BMC Genomics. 2013 Sep 23;14:646. doi: 10.1186/1471-2164-14-646 (PMC3852238; doi:10.1186/1471-2164-14-646)
Supplement: Additional file 4: Table S3 — Summary of DMC clusters. [file 1471-2164-14-646-S4.xls]

## Sheet: Sheet1
Table S3. Summary of DMC clusters
	Genomic location		Depth_ dome		mCG depth_ dome		Methylation level_Dome		Depth_wild		mCG depth_ wild	Methylation level_ wild
Upstream 2kb
	>chr11		-		BGIBMGA001655-TA
	2278191		24		9		0.38		9		0	0
	2278342		13		4		0.31		13		0	0
	2278351		15		7		0.47		18		0	0
	>chr12		-		BGIBMGA005854-TA
	15794129		12		5		0.42		25		0	0
	15794231		25		13		0.52		24		0	0
	15794260		24		14		0.58		16		0	0
	>chr13		-		BGIBMGA000958-TA
	9805030		13		10		0.77		4		0	0
	9805133		13		0		0		13		4	0.31
	9805136		11		0		0		13		4	0.31
	9805213		18		10		0.56		13		0	0
	>chr15		+		BGIBMGA007908-TA
	6060058		15		0		0		20		7	0.35
	6060073		34		8		0.24		33		0	0
	6060098		31		14		0.45		32		0	0
	>chr17		-		BGIBMGA005546-TA
	2888639		17		9		0.53		20		0	0
	2888661		17		6		0.35		15		0	0
	2888798		19		8		0.42		26		0	0
	>chr18		+		BGIBMGA008498-TA
	7206831		22		9		0.41		26		0	0
	7206843		21		9		0.43		29		0	0
	7206861		15		9		0.6		14		0	0
	7207034		25		0		0		31		9	0.29
	>chr1		-		BGIBMGA000521-TA
	10558162		11		0		0		26		7	0.27
	10558251		9		3		0.33		19		0	0
	10558317		14		5		0.36		7		0	0
	>chr24		-		BGIBMGA012140-TA
	13713511		24		13		0.54		10		0	0
	13713516		23		12		0.52		7		0	0
	13713699		28		11		0.39		21		0	0
	13713825		20		9		0.45		14		0	0
	13714173		19		7		0.37		22		0	0
	>chr2		+		BGIBMGA003261-TA
	675103		19		13		0.68		3		0	0
	675312		13		6		0.46		5		0	0
	675465		16		9		0.56		7		0	0
	675606		11		6		0.55		25		0	0
	675648		27		18		0.67		16		0	0
	675678		16		9		0.56		14		0	0
	>chr4		+		BGIBMGA003785-TA
	16516330		20		10		0.5		10		0	0
	16516341		25		14		0.56		12		0	0
	16516370		17		8		0.47		11		0	0
	>chr5		-		BGIBMGA003527-TA
	10938875		14		0		0		20		11	0.55
	10938918		10		0		0		28		14	0.5
	10939093		16		0		0		27		8	0.3
	10939454		23		0		0		30		8	0.27
	10939546		24		0		0		22		12	0.55
	10939557		32		0		0		25		19	0.76
	>chr6		-		BGIBMGA002208-TA
	14637163		119		19		0.16		140		0	0
	14637246		123		30		0.24		89		0	0
	14637265		55		20		0.36		44		0	0
	14637298		127		31		0.24		71		0	0
	14637433		140		37		0.26		141		0	0
	14637451		158		36		0.23		186		0	0
	14637453		159		33		0.21		192		0	0
	14637766		242		63		0.26		214		0	0
	14637774		227		54		0.24		209		0	0
	>chr6		+		BGIBMGA002223-TA
	14638528		24		16		0.67		11		0	0
	14638541		29		17		0.59		16		0	0
	14638979		31		9		0.29		27		0	0
	14639135		62		10		0.16		46		0	0
	14639140		92		12		0.13		89		0	0
	>chr8		-		BGIBMGA009855-TA
	13523307		27		12		0.44		23		0	0
	13523311		20		11		0.55		26		0	0
	13523313		19		10		0.53		27		0	0
	13523802		16		6		0.38		5		0	0
	>chr9		+		BGIBMGA008087-TA
	3674804		7		4		0.57		11		0	0
	3674816		24		12		0.5		6		0	0
	3674857		34		14		0.41		21		0	0
	>chrUN		-		BGIBMGA014530-TA
	75886850		105		0		0		70		14	0.2
	75886960		42		0		0		43		14	0.33
	75887093		42		0		0		62		12	0.19
	75887255		56		0		0		50		11	0.22
	75887306		37		0		0		50		9	0.18
	75887311		37		0		0		49		10	0.2
	75887398		29		0		0		43		8	0.19
	75887560		49		0		0		85		13	0.15
Gene body
	>chr10		-		BGIBMGA006613-TA Length: 13964 bp
	4035784		8		0		0		12		5	0.42
	4036998		11		8		0.73		17		0	0
	4037018		14		7		0.5		11		0	0
	4037031		15		7		0.47		15		0	0
	4037144		9		6		0.67		26		0	0
	>chr10		-		BGIBMGA006634-TA Length: 2575 bp
	2883843		36		14		0.39		37		0	0
	2883864		41		21		0.51		35		0	0
	2884003		25		10		0.4		38		0	0
	2884399		17		6		0.35		28		0	0
	>chr10		-		BGIBMGA006912-TA Length: 1967 bp
	10225419		14		4		0.29		22		0	0
	10225439		22		7		0.32		22		0	0
	10225612		31		10		0.32		33		0	0
	10225630		11		10		0.91		16		0	0
	10225691		39		10		0.26		22		0	0
	10225793		33		12		0.36		21		0	0
	10226211		17		5		0.29		8		0	0
	>chr10		+		BGIBMGA002933-TA Length: 2986 bp
	16629398		17		7		0.41		28		0	0
	16629476		17		9		0.53		8		0	0
	16629480		19		11		0.58		8		0	0
	>chr10		+		BGIBMGA006722-TA Length: 3730 bp
	3767368		17		8		0.47		16		0	0
	3767685		29		7		0.24		23		0	0
	3767693		32		14		0.44		24		0	0
	3767769		44		16		0.36		30		0	0
	3767856		18		9		0.5		14		0	0
	>chr10		+		BGIBMGA006728-TA Length: 11122 bp
	3924753		23		8		0.35		30		0	0
	3924758		15		8		0.53		16		0	0
	3924923		23		10		0.43		17		0	0
	>chr10		+		BGIBMGA006738-TA Length: 3570 bp
	4259928		35		12		0.34		21		0	0
	4259981		15		5		0.33		4		0	0
	4260068		18		15		0.83		6		0	0
	4260082		12		9		0.75		8		0	0
	4261071		22		9		0.41		22		0	0
	>chr11		-		BGIBMGA001614-TA Length: 8147 bp
	3891170		15		7		0.47		16		0	0
	3891487		15		7		0.47		17		0	0
	3891497		12		7		0.58		21		0	0
	3891672		30		8		0.27		18		0	0
	>chr11		-		BGIBMGA001624-TA Length: 2721 bp
	3441961		26		0		0		20		6	0.3
	3443082		22		0		0		37		9	0.24
	3443203		17		0		0		27		6	0.22
	3443225		16		0		0		23		8	0.35
	>chr11		-		BGIBMGA001699-TA Length: 9703 bp
	324056		13		7		0.54		18		0	0
	324790		19		5		0.26		10		0	0
	324799		20		6		0.3		11		0	0
	324819		22		7		0.32		20		0	0
	325212		16		0		0		28		8	0.29
	325604		21		6		0.29		27		0	0
	>chr11		-		BGIBMGA001704-TA Length: 8511 bp
	224486		24		0		0		15		9	0.6
	224623		9		0		0		16		9	0.56
	224752		18		0		0		23		7	0.3
	226152		30		0		0		51		13	0.25
	226204		24		0		0		15		8	0.53
	226206		25		0		0		14		9	0.64
	>chr11		-		BGIBMGA001706-TA Length: 10690 bp
	194223		16		5		0.31		11		0	0
	194874		20		5		0.25		12		0	0
	197832		20		11		0.55		22		0	0
	197982		20		9		0.45		25		0	0
	198063		19		6		0.32		28		0	0
	198472		20		9		0.45		21		0	0
	>chr11		-		BGIBMGA011622-TA Length: 10989 bp
	11193186		10		5		0.5		4		0	0
	11193232		22		6		0.27		13		0	0
	11193259		23		10		0.43		12		0	0
	11193718		25		7		0.28		26		0	0
	11193772		19		11		0.58		14		0	0
	>chr11		-		BGIBMGA011681-TA Length: 5811 bp
	8264359		218		85		0.39		7		0	0
	8264386		166		44		0.27		10		0	0
	8264400		158		51		0.32		11		0	0
	>chr11		+		BGIBMGA001769-TA Length: 6552 bp
	1821211		29		9		0.31		24		0	0
	1821968		11		0		0		16		9	0.56
	1821998		25		9		0.36		16		0	0
	1822016		14		8		0.57		12		0	0
	1826925		14		8		0.57		11		0	0
	>chr11		+		BGIBMGA001789-TA Length: 13047 bp
	2318703		12		0		0		8		5	0.63
	2319719		14		6		0.43		5		0	0
	2319734		15		9		0.6		6		0	0
	2319770		9		5		0.56		8		0	0
	2330596		6		0		0		11		9	0.82
	2330737		51		0		0		58		12	0.21
	2330841		13		0		0		15		8	0.53
	>chr11		+		BGIBMGA001817-TA Length: 9515 bp
	3379492		5		0		0		20		9	0.45
	3379506		7		0		0		18		8	0.44
	3379735		18		13		0.72		9		0	0
	3384454		8		0		0		11		5	0.45
	>chr11		+		BGIBMGA011964-TA Length: 4845 bp
	4811011		15		7		0.47		22		0	0
	4811179		21		12		0.57		25		0	0
	4811194		27		15		0.56		25		0	0
	4812671		30		17		0.57		21		0	0
	4812688		28		15		0.54		32		0	0
	>chr11		+		BGIBMGA012108-TA Length: 9903 bp
	15946281		49		22		0.45		52		0	0
	15946415		14		6		0.43		32		0	0
	15946418		12		6		0.5		29		0	0
	15946429		29		10		0.34		20		0	0
	15946434		29		8		0.28		21		0	0
	>chr12		-		BGIBMGA005853-TA Length: 2251 bp
	15794129		12		5		0.42		25		0	0
	15794231		25		13		0.52		24		0	0
	15794260		24		14		0.58		16		0	0
	15794382		39		13		0.33		38		0	0
	>chr12		-		BGIBMGA005879-TA Length: 5641 bp
	15033030		26		9		0.35		23		0	0
	15033057		22		11		0.5		25		0	0
	15033061		20		9		0.45		27		0	0
	15034910		10		0		0		26		8	0.31
	>chr12		-		BGIBMGA010358-TA Length: 10441 bp
	8773568		10		5		0.5		10		0	0
	8773570		10		6		0.6		10		0	0
	8773628		21		0		0		23		7	0.3
	>chr12		-		BGIBMGA010488-TA Length: 4853 bp
	746560		12		7		0.58		6		0	0
	748792		29		14		0.48		8		0	0
	748852		28		6		0.21		19		0	0
	748969		22		5		0.23		5		0	0
	749082		29		6		0.21		29		0	0
	749130		19		6		0.32		4		0	0
	749166		16		7		0.44		10		0	0
	749442		18		0		0		35		10	0.29
	>chr12		+		BGIBMGA010333-TA Length: 3878 bp
	11004295		12		0		0		16		6	0.38
	11004308		14		0		0		20		12	0.6
	11004323		13		0		0		22		12	0.55
	>chr13		-		BGIBMGA000903-TA Length: 4636 bp
	12249486		11		6		0.55		8		0	0
	12249504		29		12		0.41		43		0	0
	12249517		29		14		0.48		29		0	0
	12251334		27		0		0		25		6	0.24
	>chr13		-		BGIBMGA000926-TA Length: 6332 bp
	11462910		14		6		0.43		23		0	0
	11463067		10		4		0.4		25		0	0
	11463088		10		6		0.6		23		0	0
	11466425		30		9		0.3		31		0	0
	>chr13		-		BGIBMGA000950-TA Length: 17955 bp
	10080289		12		9		0.75		20		0	0
	10080301		12		8		0.67		19		0	0
	10080490		32		20		0.63		26		0	0
	10080791		35		18		0.51		28		0	0
	10080804		34		16		0.47		23		0	0
	10083180		16		11		0.69		15		0	0
	10083199		18		10		0.56		8		0	0
	10084954		19		0		0		37		22	0.59
	>chr13		+		BGIBMGA001093-TA Length: 7490 bp
	1857741		11		0		0		25		11	0.44
	1857750		17		0		0		28		14	0.5
	1857770		15		0		0		29		13	0.45
	1858356		10		0		0		15		7	0.47
	>chr13		+		BGIBMGA001220-TA Length: 5326 bp
	11522450		16		0		0		49		21	0.43
	11523338		12		0		0		22		8	0.36
	11523490		6		0		0		24		10	0.42
	11523579		8		0		0		20		8	0.4
	>chr14		-		BGIBMGA009248-TA Length: 7326 bp
	4528408		23		13		0.57		19		0	0
	4528612		17		11		0.65		15		0	0
	4529335		15		5		0.33		14		0	0
	4529766		20		11		0.55		6		0	0
	4529775		21		11		0.52		4		0	0
	4529819		14		10		0.71		6		0	0
	>chr14		-		BGIBMGA009408-TA Length: 8905 bp
	8454471		16		8		0.5		20		0	0
	8454481		21		12		0.57		9		0	0
	8454634		17		11		0.65		23		0	0
	8454639		18		16		0.89		18		0	0
	8456084		21		11		0.52		16		0	0
	8459212		23		9		0.39		21		0	0
	>chr14		+		BGIBMGA009285-TA Length: 16338 bp
	6389287		23		0		0		13		6	0.46
	6389378		23		0		0		19		10	0.53
	6389396		21		0		0		21		13	0.62
	6390737		55		0		0		65		11	0.17
	>chr14		+		BGIBMGA009373-TA Length: 3271 bp
	11562176		10		6		0.6		28		0	0
	11562214		12		9		0.75		19		0	0
	11562224		25		16		0.64		4		0	0
	11562837		13		8		0.62		17		0	0
	11563054		14		6		0.43		33		0	0
	11563342		30		23		0.77		29		0	0
	11563357		13		10		0.77		13		0	0
	11563410		23		11		0.48		30		0	0
	>chr14		+		BGIBMGA009410-TA Length: 2824 bp
	8461385		36		17		0.47		31		0	0
	8461446		7		0		0		13		11	0.85
	8461550		23		12		0.52		23		0	0
	>chr15		-		BGIBMGA003348-TA Length: 5901 bp
	13085981		12		0		0		30		6	0.2
	13087507		14		8		0.57		14		0	0
	13087544		22		18		0.82		14		0	0
	13087863		24		8		0.33		9		0	0
	13088052		36		20		0.56		15		0	0
	13088059		37		8		0.22		15		0	0
	>chr15		-		BGIBMGA007503-TA Length: 19442 bp
	11331624		21		8		0.38		5		0	0
	11331626		21		6		0.29		5		0	0
	11331633		31		10		0.32		14		0	0
	>chr15		-		BGIBMGA007734-TA Length: 4151 bp
	1113772		19		11		0.58		6		0	0
	1113973		18		8		0.44		8		0	0
	1115822		15		12		0.8		4		0	0
	1115829		13		10		0.77		3		0	0
	1115979		33		17		0.52		7		0	0
	>chr15		+		BGIBMGA007555-TA Length: 5724 bp
	10218236		10		4		0.4		18		0	0
	10220180		17		6		0.35		21		0	0
	10220334		20		8		0.4		12		0	0
	10220411		20		15		0.75		12		0	0
	>chr15		+		BGIBMGA007842-TA Length: 7819 bp
	3188524		28		12		0.43		37		0	0
	3189164		8		5		0.63		10		0	0
	3189169		7		5		0.71		13		0	0
	3189189		16		8		0.5		6		0	0
	3194593		13		6		0.46		8		0	0
	>chr15		+		BGIBMGA007867-TA Length: 7355 bp
	3984727		28		12		0.43		14		0	0
	3984738		21		14		0.67		10		0	0
	3984747		21		15		0.71		9		0	0
	3984757		21		10		0.48		7		0	0
	3987776		10		6		0.6		14		0	0
	3988618		14		6		0.43		23		0	0
	>chr16		-		BGIBMGA012870-TA Length: 7158 bp
	2838925		16		11		0.69		11		0	0
	2839365		26		12		0.46		7		0	0
	2839374		24		13		0.54		10		0	0
	2840571		24		11		0.46		9		0	0
	2840630		17		9		0.53		16		0	0
	2840685		17		6		0.35		10		0	0
	2841083		18		14		0.78		11		0	0
	2841091		21		16		0.76		8		0	0
	>chr16		+		BGIBMGA013142-TA Length: 19735 bp
	9478474		26		7		0.27		14		0	0
	9478480		28		11		0.39		15		0	0
	9478712		27		0		0		37		10	0.27
	>chr16		+		BGIBMGA013227-TA Length: 12294 bp
	11092327		14		0		0		25		7	0.28
	11092628		17		0		0		27		7	0.26
	11092643		21		0		0		29		7	0.24
	11092656		24		0		0		30		9	0.3
	>chr17		-		BGIBMGA005548-TA Length: 6468 bp
	2827149		21		8		0.38		20		0	0
	2827184		22		7		0.32		26		0	0
	2827187		20		7		0.35		26		0	0
	2827396		18		13		0.72		7		0	0
	2827547		18		13		0.72		12		0	0
	>chr17		-		BGIBMGA005556-TA Length: 7505 bp
	2699543		28		0		0		16		5	0.31
	2699673		12		5		0.42		26		0	0
	2699763		17		11		0.65		12		0	0
	2700051		24		9		0.38		10		0	0
	>chr17		-		BGIBMGA006981-TA Length: 3712 bp
	11447141		20		7		0.35		12		0	0
	11447166		56		10		0.18		28		0	0
	11447265		25		8		0.32		18		0	0
	>chr17		-		BGIBMGA006997-TA Length: 5902 bp
	10100775		9		4		0.44		6		0	0
	10100780		15		5		0.33		10		0	0
	10100841		33		7		0.21		9		0	0
	10100957		28		10		0.36		18		0	0
	10102096		18		7		0.39		9		0	0
	>chr17		+		BGIBMGA007076-TA Length: 10191 bp
	8524144		13		0		0		24		10	0.42
	8524527		29		9		0.31		29		0	0
	8526410		20		9		0.45		11		0	0
	8528532		13		8		0.62		24		0	0
	8528549		21		11		0.52		26		0	0
	8528576		9		8		0.89		22		0	0
	8529864		11		4		0.36		7		0	0
	>chr17		+		BGIBMGA007298-TA Length: 2751 bp
	5967087		17		0		0		21		7	0.33
	5967315		20		5		0.25		10		0	0
	5967331		17		7		0.41		13		0	0
	5967333		17		8		0.47		13		0	0
	5967834		20		0		0		35		12	0.34
	5967836		7		0		0		22		12	0.55
	>chr18		+		BGIBMGA008228-TA Length: 5453 bp
	12932561		38		8		0.21		27		0	0
	12932606		17		7		0.41		30		0	0
	12932671		20		15		0.75		11		0	0
	12932923		5		0		0		19		6	0.32
	12932943		4		0		0		20		8	0.4
	12933785		36		19		0.53		18		0	0
	12933798		37		21		0.57		19		0	0
	12933808		37		19		0.51		18		0	0
	12934827		20		15		0.75		12		0	0
	>chr18		+		BGIBMGA008497-TA Length: 3603 bp
	7200853		17		8		0.47		3		0	0
	7201014		20		15		0.75		5		0	0
	7202812		19		9		0.47		18		0	0
	7202846		21		10		0.48		21		0	0
	7202994		14		10		0.71		16		0	0
	>chr18		+		BGIBMGA008558-TA Length: 9314 bp
	12007000		39		13		0.33		14		0	0
	12008530		20		0		0		24		9	0.38
	12008569		23		0		0		43		9	0.21
	12008623		36		10		0.28		31		0	0
	>chr19		-		BGIBMGA004054-TA Length: 27793 bp
	6115748		15		8		0.53		7		0	0
	6115878		25		14		0.56		8		0	0
	6115892		13		9		0.69		7		0	0
	6115896		24		11		0.46		12		0	0
	>chr19		-		BGIBMGA004160-TA Length: 8061 bp
	11564605		28		14		0.5		16		0	0
	11564616		23		13		0.57		13		0	0
	11564823		21		8		0.38		13		0	0
	>chr19		+		BGIBMGA000198-TA Length: 4616 bp
	13133634		8		0		0		20		12	0.6
	13134322		12		0		0		17		11	0.65
	13134686		7		5		0.71		5		0	0
	13134809		16		0		0		20		7	0.35
	13134907		13		6		0.46		12		0	0
	13135821		11		7		0.64		12		0	0
	>chr19		+		BGIBMGA001927-TA Length: 13700 bp
	2772583		9		4		0.44		10		0	0
	2773366		16		11		0.69		20		0	0
	2773369		11		6		0.55		22		0	0
	2773518		13		7		0.54		15		0	0
	>chr19		+		BGIBMGA001943-TA Length: 3031 bp
	3764163		20		7		0.35		26		0	0
	3764176		26		0		0		25		11	0.44
	3764211		19		9		0.47		8		0	0
	3765628		20		7		0.35		33		0	0
	>chr1		-		BGIBMGA000533-TA Length: 1850 bp
	9908350		6		0		0		17		7	0.41
	9908364		15		0		0		31		20	0.65
	9908401		8		0		0		15		7	0.47
	>chr1		-		BGIBMGA012251-TA Length: 11574 bp
	15966847		17		0		0		23		7	0.3
	15974162		6		0		0		17		8	0.47
	15974165		7		0		0		15		9	0.6
	15974198		12		0		0		14		6	0.43
	>chr20		-		BGIBMGA004302-TA Length: 4188 bp
	5600115		16		10		0.63		22		0	0
	5600121		15		8		0.53		17		0	0
	5600141		21		17		0.81		20		0	0
	5601210		23		0		0		26		8	0.31
	5602019		17		9		0.53		11		0	0
	5602027		20		6		0.3		9		0	0
	>chr20		-		BGIBMGA004374-TA Length: 3902 bp
	4003503		14		9		0.64		3		0	0
	4003517		14		5		0.36		3		0	0
	4003667		14		12		0.86		5		0	0
	4004675		22		0		0		15		8	0.53
	4005015		13		10		0.77		15		0	0
	>chr20		-		BGIBMGA014156-TA Length: 8643 bp
	7835626		24		11		0.46		12		0	0
	7835802		21		6		0.29		24		0	0
	7836151		13		0		0		17		5	0.29
	7836163		9		0		0		19		6	0.32
	7836332		6		0		0		9		4	0.44
	>chr20		-		BGIBMGA014157-TA Length: 16755 bp
	7765542		15		0		0		7		5	0.71
	7768908		15		8		0.53		9		0	0
	7770050		21		7		0.33		17		0	0
	7770114		12		5		0.42		11		0	0
	7770138		29		13		0.45		23		0	0
	7770181		38		14		0.37		46		0	0
	>chr20		+		BGIBMGA009144-TA Length: 4594 bp
	9142915		14		8		0.57		14		0	0
	9142926		20		11		0.55		19		0	0
	9142963		13		6		0.46		17		0	0
	9146822		24		6		0.25		25		0	0
	9146833		35		8		0.23		24		0	0
	9146861		10		3		0.3		10		0	0
	>chr21		-		BGIBMGA001415-TA Length: 2742 bp
	9594553		12		9		0.75		23		0	0
	9594577		19		7		0.37		25		0	0
	9594601		19		10		0.53		20		0	0
	9594785		9		3		0.33		22		0	0
	>chr21		-		BGIBMGA001427-TA Length: 3812 bp
	9090742		12		5		0.42		14		0	0
	9090876		16		8		0.5		17		0	0
	9090886		33		15		0.45		31		0	0
	>chr21		-		BGIBMGA001471-TA Length: 3594 bp
	4709832		13		11		0.85		19		0	0
	4709837		22		17		0.77		26		0	0
	4709847		11		8		0.73		15		0	0
	4709865		18		11		0.61		25		0	0
	4709883		22		15		0.68		15		0	0
	4709894		17		5		0.29		19		0	0
	4710457		25		17		0.68		22		0	0
	4710485		47		18		0.38		31		0	0
	4711122		23		13		0.57		23		0	0
	>chr21		-		BGIBMGA014401-TA Length: 5896 bp
	12589233		24		6		0.25		16		0	0
	12590332		26		15		0.58		19		0	0
	12590436		16		4		0.25		23		0	0
	12590461		34		9		0.26		53		0	0
	12590468		17		11		0.65		25		0	0
	12590487		15		6		0.4		20		0	0
	>chr21		+		BGIBMGA012450-TA Length: 15347 bp
	3327550		12		6		0.5		20		0	0
	3327906		15		8		0.53		14		0	0
	3327918		12		6		0.5		16		0	0
	3327949		14		5		0.36		22		0	0
	3328863		19		11		0.58		15		0	0
	>chr22		-		BGIBMGA000316-TA Length: 2842 bp
	4747761		18		7		0.39		28		0	0
	4747784		25		13		0.52		8		0	0
	4747793		21		13		0.62		5		0	0
	>chr22		+		BGIBMGA000444-TA Length: 12119 bp
	7412173		17		8		0.47		12		0	0
	7412298		7		0		0		6		3	0.5
	7412308		12		0		0		16		7	0.44
	7414691		20		7		0.35		19		0	0
	7415739		10		5		0.5		14		0	0
	>chr22		+		BGIBMGA004711-TA Length: 5766 bp
	11804014		9		5		0.56		10		0	0
	11804038		10		5		0.5		6		0	0
	11804047		10		5		0.5		6		0	0
	11804051		10		4		0.4		6		0	0
	>chr22		+		BGIBMGA009986-TA Length: 9492 bp
	9889020		28		11		0.39		16		0	0
	9889025		28		8		0.29		14		0	0
	9889031		25		10		0.4		14		0	0
	9889033		23		12		0.52		11		0	0
	9889842		24		0		0		28		8	0.29
	>chr22		+		BGIBMGA010906-TA Length: 3358 bp
	17294626		14		10		0.71		15		0	0
	17294655		21		12		0.57		23		0	0
	17294687		16		8		0.5		28		0	0
	>chr22		+		BGIBMGA012743-TA Length: 13391 bp
	494810		15		12		0.8		33		0	0
	494816		17		9		0.53		35		0	0
	494822		18		16		0.89		33		0	0
	494840		15		9		0.6		30		0	0
	498409		23		10		0.43		29		0	0
	>chr23		-		BGIBMGA011195-TA Length: 7155 bp
	17032050		43		18		0.42		37		0	0
	17032063		7		4		0.57		17		0	0
	17033468		17		0		0		35		10	0.29
	17034148		10		7		0.7		18		0	0
	17034170		14		11		0.79		30		0	0
	17034179		18		12		0.67		28		0	0
	17034199		17		7		0.41		32		0	0
	17036530		26		12		0.46		31		0	0
	>chr23		-		BGIBMGA011250-TA Length: 7052 bp
	14883139		16		9		0.56		9		0	0
	14883152		14		10		0.71		18		0	0
	14883165		13		5		0.38		6		0	0
	14883174		14		5		0.36		8		0	0
	>chr23		-		BGIBMGA011274-TA Length: 4173 bp
	14015073		17		11		0.65		17		0	0
	14015194		27		17		0.63		21		0	0
	14015261		21		13		0.62		23		0	0
	14016383		61		7		0.11		54		0	0
	14016681		14		6		0.43		15		0	0
	>chr23		-		BGIBMGA011437-TA Length: 11918 bp
	11133922		10		0		0		21		8	0.38
	11134282		27		0		0		21		6	0.29
	11135157		29		12		0.41		20		0	0
	11135473		19		14		0.74		18		0	0
	11135504		24		19		0.79		20		0	0
	11135506		23		15		0.65		19		0	0
	11135535		24		10		0.42		30		0	0
	11135540		20		8		0.4		15		0	0
	11135783		23		15		0.65		8		0	0
	11135807		22		15		0.68		6		0	0
	11135817		22		15		0.68		5		0	0
	>chr23		+		BGIBMGA011318-TA Length: 9517 bp
	13228893		19		10		0.53		20		0	0
	13229821		14		0		0		18		4	0.22
	13229945		20		5		0.25		23		0	0
	13230066		17		4		0.24		23		0	0
	>chr23		+		BGIBMGA011358-TA Length: 3072 bp
	14998695		13		0		0		30		10	0.33
	15000016		29		11		0.38		35		0	0
	15000212		12		0		0		9		3	0.33
	15000223		13		0		0		7		3	0.43
	>chr24		-		BGIBMGA000098-TA Length: 9209 bp
	5507582		40		9		0.23		12		0	0
	5507696		29		10		0.34		17		0	0
	5507721		34		15		0.44		25		0	0
	>chr24		-		BGIBMGA000104-TA Length: 19099 bp
	5331685		14		6		0.43		7		0	0
	5331783		14		7		0.5		9		0	0
	5331930		13		9		0.69		14		0	0
	5334995		13		7		0.54		16		0	0
	5335725		15		7		0.47		11		0	0
	>chr24		-		BGIBMGA000106-TA Length: 1099 bp
	5306274		29		15		0.52		15		0	0
	5306760		23		7		0.3		16		0	0
	5306842		20		8		0.4		10		0	0
	5307001		12		4		0.33		9		0	0
	>chr24		-		BGIBMGA008750-TA Length: 27292 bp
	10494475		8		0		0		13		4	0.31
	10494625		28		0		0		29		17	0.59
	10494643		28		0		0		28		12	0.43
	10494678		24		0		0		29		7	0.24
	10495034		23		0		0		35		16	0.46
	>chr24		-		BGIBMGA008756-TA Length: 5293 bp
	10385762		29		12		0.41		18		0	0
	10386634		11		0		0		33		8	0.24
	10386656		12		0		0		30		7	0.23
	10386749		31		7		0.23		38		0	0
	>chr24		-		BGIBMGA009576-TA Length: 4197 bp
	9668490		21		10		0.48		20		0	0
	9670846		19		13		0.68		18		0	0
	9670859		21		14		0.67		19		0	0
	9670951		10		4		0.4		23		0	0
	9671002		33		8		0.24		16		0	0
	9671008		26		8		0.31		13		0	0
	9671369		16		10		0.63		12		0	0
	>chr24		+		BGIBMGA000155-TA Length: 6040 bp
	7269589		14		7		0.5		16		0	0
	7269598		14		6		0.43		15		0	0
	7269607		11		4		0.36		16		0	0
	>chr24		+		BGIBMGA009605-TA Length: 11161 bp
	9017790		12		10		0.83		6		0	0
	9019013		21		9		0.43		6		0	0
	9019096		20		11		0.55		11		0	0
	9019293		28		14		0.5		5		0	0
	9019435		14		10		0.71		16		0	0
	9019437		15		10		0.67		14		0	0
	9020471		31		10		0.32		26		0	0
	9023062		14		4		0.29		33		0	0
	>chr24		+		BGIBMGA009619-TA Length: 7190 bp
	9525326		16		0		0		20		9	0.45
	9525529		13		0		0		29		17	0.59
	9525531		13		0		0		28		22	0.79
	9525698		22		0		0		31		12	0.39
	9528336		18		5		0.28		18		0	0
	9529310		8		4		0.5		8		0	0
	>chr24		+		BGIBMGA009625-TA Length: 13702 bp
	9792704		8		3		0.38		7		0	0
	9793084		17		9		0.53		12		0	0
	9793088		17		12		0.71		13		0	0
	9796839		16		10		0.63		20		0	0
	9796863		21		15		0.71		20		0	0
	9796881		17		8		0.47		18		0	0
	>chr24		+		BGIBMGA012188-TA Length: 7534 bp
	12706852		6		0		0		23		8	0.35
	12706890		10		0		0		21		7	0.33
	12706964		35		7		0.2		27		0	0
	12707432		16		0		0		21		8	0.38
	>chr24		+		BGIBMGA012195-TA Length: 17183 bp
	13217175		12		7		0.58		18		0	0
	13218515		19		7		0.37		13		0	0
	13218826		22		11		0.5		8		0	0
	13218840		30		20		0.67		5		0	0
	13218998		12		6		0.5		13		0	0
	>chr24		+		BGIBMGA012203-TA Length: 1658 bp
	13678333		31		11		0.35		9		0	0
	13678498		24		18		0.75		8		0	0
	13678530		32		12		0.38		30		0	0
	13678745		13		7		0.54		25		0	0
	>chr25		-		BGIBMGA004745-TA Length: 9572 bp
	13179883		27		0		0		29		8	0.28
	13179892		20		0		0		24		9	0.38
	13180036		24		12		0.5		11		0	0
	>chr25		-		BGIBMGA005053-TA Length: 15229 bp
	9557591		24		7		0.29		9		0	0
	9557613		17		11		0.65		11		0	0
	9557639		22		12		0.55		12		0	0
	9560860		16		0		0		25		9	0.36
	>chr27		-		BGIBMGA004620-TA Length: 20768 bp
	8613279		13		6		0.46		21		0	0
	8617667		17		12		0.71		20		0	0
	8617679		19		6		0.32		19		0	0
	8617692		16		7		0.44		14		0	0
	>chr28		-		BGIBMGA013752-TA Length: 2665 bp
	6501182		33		6		0.18		49		0	0
	6501259		10		0		0		18		8	0.44
	6501332		21		0		0		36		10	0.28
	6502744		16		8		0.5		8		0	0
	>chr28		+		BGIBMGA013786-TA Length: 8536 bp
	5490175		54		16		0.3		51		0	0
	5490191		53		10		0.19		46		0	0
	5490405		19		8		0.42		17		0	0
	>chr2		-		BGIBMGA001348-TA Length: 26741 bp
	7786471		17		7		0.41		12		0	0
	7786704		18		13		0.72		3		0	0
	7786706		17		10		0.59		3		0	0
	>chr2		-		BGIBMGA003238-TA Length: 4513 bp
	406404		14		5		0.36		10		0	0
	406920		14		8		0.57		6		0	0
	406935		35		13		0.37		21		0	0
	407085		42		13		0.31		26		0	0
	407675		17		8		0.47		20		0	0
	407777		11		6		0.55		6		0	0
	407847		12		4		0.33		27		0	0
	407963		44		18		0.41		25		0	0
	>chr2		-		BGIBMGA009685-TA Length: 3798 bp
	3707188		12		5		0.42		11		0	0
	3708110		18		10		0.56		20		0	0
	3708225		20		15		0.75		24		0	0
	3708228		19		9		0.47		26		0	0
	3708904		33		9		0.27		35		0	0
	3709258		34		10		0.29		29		0	0
	3709793		18		9		0.5		23		0	0
	3710176		11		5		0.45		11		0	0
	3710640		13		7		0.54		12		0	0
	>chr2		+		BGIBMGA001364-TA Length: 11430 bp
	7430382		30		24		0.8		9		0	0
	7430725		3		0		0		18		11	0.61
	7430967		22		13		0.59		12		0	0
	7431295		22		9		0.41		8		0	0
	7431324		21		11		0.52		7		0	0
	7431441		24		10		0.42		7		0	0
	7431792		33		13		0.39		6		0	0
	>chr2		+		BGIBMGA001380-TA Length: 20206 bp
	7892339		33		9		0.27		20		0	0
	7900320		14		8		0.57		4		0	0
	7900324		16		11		0.69		5		0	0
	7900342		22		13		0.59		10		0	0
	7901534		31		9		0.29		4		0	0
	>chr3		-		BGIBMGA008887-TA Length: 2758 bp
	8579854		9		5		0.56		12		0	0
	8579860		8		4		0.5		11		0	0
	8580050		8		5		0.63		25		0	0
	>chr3		+		BGIBMGA007431-TA Length: 5769 bp
	2257624		18		9		0.5		9		0	0
	2257945		18		7		0.39		9		0	0
	2258029		31		16		0.52		23		0	0
	2258056		17		10		0.59		18		0	0
	2259696		32		7		0.22		6		0	0
	2259699		31		10		0.32		6		0	0
	>chr3		+		BGIBMGA007439-TA Length: 9540 bp
	2530327		22		9		0.41		21		0	0
	2530805		45		13		0.29		44		0	0
	2531241		11		8		0.73		15		0	0
	2531341		25		11		0.44		19		0	0
	2531363		23		11		0.48		28		0	0
	2531458		14		6		0.43		22		0	0
	2531468		23		12		0.52		23		0	0
	2531499		27		17		0.63		7		0	0
	2531507		28		17		0.61		9		0	0
	2531560		14		11		0.79		10		0	0
	2531695		19		10		0.53		6		0	0
	2531828		11		7		0.64		9		0	0
	>chr4		-		BGIBMGA003767-TA Length: 3767 bp
	16515069		15		7		0.47		17		0	0
	16516146		47		21		0.45		25		0	0
	16516209		7		3		0.43		7		0	0
	16516262		33		16		0.48		15		0	0
	16516307		19		9		0.47		4		0	0
	16516321		18		10		0.56		4		0	0
	16516326		14		10		0.71		8		0	0
	16516330		20		10		0.5		10		0	0
	16516341		25		14		0.56		12		0	0
	16516370		17		8		0.47		11		0	0
	>chr4		-		BGIBMGA006016-TA Length: 4060 bp
	3254308		28		14		0.5		20		0	0
	3254527		16		7		0.44		21		0	0
	3254544		16		4		0.25		24		0	0
	>chr4		+		BGIBMGA003207-TA Length: 2979 bp
	15659176		15		7		0.47		16		0	0
	15659515		11		7		0.64		10		0	0
	15659618		20		10		0.5		12		0	0
	15659635		20		5		0.25		17		0	0
	>chr4		+		BGIBMGA003211-TA Length: 5429 bp
	16175187		12		0		0		35		9	0.26
	16175189		12		0		0		37		8	0.22
	16175235		7		0		0		12		4	0.33
	>chr4		+		BGIBMGA006114-TA Length: 13017 bp
	1518530		44		10		0.23		44		0	0
	1518564		39		9		0.23		31		0	0
	1518762		16		9		0.56		8		0	0
	1518965		11		8		0.73		5		0	0
	>chr4		+		BGIBMGA006195-TA Length: 5053 bp
	7295862		20		11		0.55		24		0	0
	7296017		19		11		0.58		27		0	0
	7296051		22		11		0.5		24		0	0
	>chr5		-		BGIBMGA002594-TA Length: 4704 bp
	4781199		21		10		0.48		10		0	0
	4781233		24		8		0.33		26		0	0
	4781335		36		14		0.39		16		0	0
	4781355		35		23		0.66		25		0	0
	4781447		32		13		0.41		30		0	0
	>chr5		-		BGIBMGA003468-TA Length: 9974 bp
	14078700		16		6		0.38		28		0	0
	14078870		27		18		0.67		37		0	0
	14078874		21		11		0.52		37		0	0
	14084061		10		8		0.8		16		0	0
	>chr5		-		BGIBMGA003527-TA Length: 2382 bp
	10938129		42		0		0		36		17	0.47
	10938398		7		0		0		22		6	0.27
	10938495		12		0		0		20		8	0.4
	10938537		21		0		0		19		11	0.58
	>chr5		-		BGIBMGA013498-TA Length: 7342 bp
	620373		29		12		0.41		22		0	0
	620390		26		10		0.38		23		0	0
	620448		11		7		0.64		17		0	0
	>chr6		-		BGIBMGA006408-TA Length: 7199 bp
	4515767		11		6		0.55		14		0	0
	4515772		19		11		0.58		10		0	0
	4515783		21		10		0.48		13		0	0
	4516747		16		9		0.56		16		0	0
	>chr6		-		BGIBMGA013589-TA Length: 7638 bp
	1563352		15		7		0.47		9		0	0
	1564634		21		8		0.38		27		0	0
	1564744		22		6		0.27		19		0	0
	1566400		25		8		0.32		6		0	0
	1566449		27		11		0.41		19		0	0
	1566619		22		13		0.59		6		0	0
	1566653		37		21		0.57		7		0	0
	1566655		18		12		0.67		5		0	0
	>chr6		+		BGIBMGA006465-TA Length: 13294 bp
	3975693		16		4		0.25		18		0	0
	3975778		17		9		0.53		14		0	0
	3975848		13		0		0		18		8	0.44
	3980973		13		0		0		9		4	0.44
	3981395		20		7		0.35		24		0	0
	3982440		10		3		0.3		21		0	0
	>chr6		+		BGIBMGA013625-TA Length: 9929 bp
	1551793		13		5		0.38		18		0	0
	1552135		27		13		0.48		10		0	0
	1552146		19		12		0.63		6		0	0
	1552793		13		6		0.46		11		0	0
	1552844		11		6		0.55		9		0	0
	1552999		20		11		0.55		4		0	0
	1556500		13		8		0.62		11		0	0
	>chr7		-		BGIBMGA008621-TA Length: 3597 bp
	10244575		11		5		0.45		22		0	0
	10245529		30		11		0.37		28		0	0
	10245547		32		13		0.41		31		0	0
	10245558		18		7		0.39		23		0	0
	>chr7		-		BGIBMGA008674-TA Length: 5559 bp
	11623570		13		6		0.46		20		0	0
	11623582		16		8		0.5		23		0	0
	11623733		27		12		0.44		15		0	0
	11623737		29		7		0.24		19		0	0
	11623741		30		13		0.43		18		0	0
	11625425		6		0		0		6		4	0.67
	>chr7		-		BGIBMGA010016-TA Length: 471 bp
	1683815		9		0		0		12		6	0.5
	1683854		11		0		0		16		12	0.75
	1684016		25		0		0		16		9	0.56
	>chr7		-		BGIBMGA010180-TA Length: 14519 bp
	4241521		44		18		0.41		45		0	0
	4242679		14		9		0.64		20		0	0
	4242687		17		9		0.53		22		0	0
	4242812		21		10		0.48		25		0	0
	4242815		22		13		0.59		26		0	0
	4242830		25		15		0.6		25		0	0
	4246022		15		5		0.33		14		0	0
	>chr7		+		BGIBMGA010221-TA Length: 22897 bp
	6164093		13		0		0		36		8	0.22
	6164798		24		7		0.29		5		0	0
	6165190		15		7		0.47		13		0	0
	6170066		35		11		0.31		41		0	0
	6173101		7		0		0		21		11	0.52
	6175994		14		7		0.5		21		0	0
	6176023		42		17		0.4		46		0	0
	6176074		30		11		0.37		39		0	0
	6176080		35		11		0.31		38		0	0
	>chr7		+		BGIBMGA010260-TA Length: 3879 bp
	7651823		18		13		0.72		3		0	0
	7651841		14		9		0.64		3		0	0
	7651924		26		9		0.35		11		0	0
	7652902		10		0		0		24		6	0.25
	>chr8		-		BGIBMGA005382-TA Length: 7219 bp
	6365511		25		8		0.32		25		0	0
	6365769		15		6		0.4		28		0	0
	6366713		15		12		0.8		5		0	0
	6366740		13		9		0.69		7		0	0
	6366803		32		7		0.22		29		0	0
	6366979		20		9		0.45		11		0	0
	6367170		25		15		0.6		14		0	0
	>chr8		-		BGIBMGA009835-TA Length: 20085 bp
	14817987		11		0		0		13		6	0.46
	14818009		28		0		0		44		16	0.36
	14818059		10		0		0		22		7	0.32
	14825454		21		9		0.43		15		0	0
	>chr8		-		BGIBMGA009852-TA Length: 3381 bp
	13634625		15		9		0.6		19		0	0
	13634629		15		10		0.67		20		0	0
	13634662		23		13		0.57		14		0	0
	13635118		39		12		0.31		12		0	0
	>chr8		+		BGIBMGA005518-TA Length: 18974 bp
	11360975		11		7		0.64		10		0	0
	11360978		12		8		0.67		10		0	0
	11360984		11		7		0.64		10		0	0
	>chr8		+		BGIBMGA009885-TA Length: 7903 bp
	13523307		27		12		0.44		23		0	0
	13523311		20		11		0.55		26		0	0
	13523313		19		10		0.53		27		0	0
	13523802		16		6		0.38		5		0	0
	13523811		15		9		0.6		5		0	0
	13525453		24		10		0.42		15		0	0
	>chr8		+		BGIBMGA009901-TA Length: 6361 bp
	14171217		14		8		0.57		11		0	0
	14171225		14		8		0.57		9		0	0
	14171391		22		7		0.32		10		0	0
	14171416		24		9		0.38		20		0	0
	>chr8		+		BGIBMGA009941-TA Length: 17411 bp
	12330103		18		6		0.33		16		0	0
	12330119		18		5		0.28		13		0	0
	12330209		16		7		0.44		16		0	0
	12341822		23		6		0.26		9		0	0
	12343001		21		0		0		21		5	0.24
	12344188		21		0		0		25		5	0.2
	12344521		15		0		0		29		9	0.31
	12344860		14		0		0		13		6	0.46
	>chr9		-		BGIBMGA002436-TA Length: 5112 bp
	10890608		36		10		0.28		9		0	0
	10890860		45		9		0.2		27		0	0
	10890880		36		6		0.17		24		0	0
	10890904		37		15		0.41		13		0	0
	10890925		36		15		0.42		16		0	0
	10891023		26		7		0.27		23		0	0
	>chr9		-		BGIBMGA012541-TA Length: 5483 bp
	5902509		18		7		0.39		5		0	0
	5902519		21		10		0.48		5		0	0
	5902533		17		10		0.59		6		0	0
	5902725		25		9		0.36		7		0	0
	>chr9		-		BGIBMGA012547-TA Length: 7215 bp
	5540339		13		9		0.69		27		0	0
	5540341		12		9		0.75		28		0	0
	5540352		16		10		0.63		27		0	0
	5540642		15		8		0.53		19		0	0
	>chr9		+		BGIBMGA002502-TA Length: 37984 bp
	12392782		22		0		0		26		7	0.27
	12400909		25		8		0.32		29		0	0
	12400951		18		8		0.44		26		0	0
	12401008		14		5		0.36		16		0	0
	12421112		8		0		0		17		9	0.53
	>chr9		+		BGIBMGA008052-TA Length: 6361 bp
	747793		19		0		0		24		9	0.38
	747798		19		0		0		21		7	0.33
	747828		21		0		0		27		7	0.26
	749064		13		4		0.31		3		0	0
	750263		17		5		0.29		8		0	0
	>chr9		+		BGIBMGA008077-TA Length: 1320 bp
	1947878		23		0		0		17		5	0.29
	1948034		24		0		0		26		13	0.5
	1948056		21		0		0		24		12	0.5
	>chr9		+		BGIBMGA008086-TA Length: 2053 bp
	3674478		26		10		0.38		25		0	0
	3674804		7		4		0.57		11		0	0
	3674816		24		12		0.5		6		0	0
	3674857		34		14		0.41		21		0	0
	>chrUN		-		BGIBMGA000204-TA Length: 28722 bp
	753818		14		11		0.79		19		0	0
	755625		12		7		0.58		15		0	0
	755765		13		10		0.77		14		0	0
	755787		18		13		0.72		23		0	0
	767677		12		7		0.58		6		0	0
	767742		11		6		0.55		7		0	0
	767815		14		5		0.36		17		0	0
	767820		16		10		0.63		10		0	0
	768036		21		14		0.67		22		0	0
	769336		29		0		0		36		12	0.33
	769347		28		0		0		34		12	0.35
	771151		39		18		0.46		31		0	0
	>chrUN		-		BGIBMGA002351-TA Length: 19386 bp
	2973327		21		0		0		22		12	0.55
	2973379		19		0		0		26		9	0.35
	2973444		17		0		0		27		8	0.3
	>chrUN		-		BGIBMGA002754-TA Length: 4323 bp
	3509633		34		19		0.56		10		0	0
	3509649		18		5		0.28		29		0	0
	3509689		34		9		0.26		30		0	0
	3511423		11		7		0.64		11		0	0
	>chrUN		-		BGIBMGA012212-TA Length: 11449 bp
	12383459		24		13		0.54		6		0	0
	12383470		26		9		0.35		12		0	0
	12383629		24		9		0.38		8		0	0
	12387870		30		9		0.3		11		0	0
	>chrUN		-		BGIBMGA014091-TA Length: 7153 bp
	17145186		30		10		0.33		18		0	0
	17145306		23		9		0.39		21		0	0
	17145319		34		19		0.56		36		0	0
	17145379		35		17		0.49		12		0	0
	17145383		33		23		0.7		11		0	0
	>chrUN		+		BGIBMGA009430-TA Length: 3091 bp
	9703632		26		8		0.31		15		0	0
	9703636		25		8		0.32		14		0	0
	9703662		32		7		0.22		16		0	0
Downstream 2kb
	>chr10		+		BGIBMGA006940-TA
	10225419		14		4		0.29		22		0	0
	10225439		22		7		0.32		22		0	0
	10225612		31		10		0.32		33		0	0
	10225630		11		10		0.91		16		0	0
	10225691		39		10		0.26		22		0	0
	10225793		33		12		0.36		21		0	0
	>chr11		-		BGIBMGA011654-TA
	9402655		22		15		0.68		15		0	0
	9402662		21		14		0.67		14		0	0
	9402860		25		8		0.32		9		0	0
	9402956		16		9		0.56		6		0	0
	>chr11		-		BGIBMGA011663-TA
	9004211		31		18		0.58		23		0	0
	9004226		24		17		0.71		31		0	0
	9004701		21		13		0.62		26		0	0
	9004743		11		7		0.64		22		0	0
	9004748		15		12		0.8		21		0	0
	>chr11		+		BGIBMGA001792-TA
	2399784		20		9		0.45		7		0	0
	2399802		18		6		0.33		6		0	0
	2399806		18		6		0.33		8		0	0
	2399815		21		9		0.43		13		0	0
	2399825		23		10		0.43		15		0	0
	2399833		24		10		0.42		12		0	0
	2400071		34		17		0.5		18		0	0
	2400270		17		8		0.47		20		0	0
	>chr11		+		BGIBMGA011810-TA
	9004701		21		13		0.62		26		0	0
	9004743		11		7		0.64		22		0	0
	9004748		15		12		0.8		21		0	0
	>chr13		-		BGIBMGA001055-TA
	3049321		19		8		0.42		13		0	0
	3049330		16		8		0.5		13		0	0
	3049338		30		14		0.47		20		0	0
	3049346		16		6		0.38		16		0	0
	3049370		21		11		0.52		28		0	0
	>chr13		-		BGIBMGA001061-TA
	2977602		11		4		0.36		17		0	0
	2977604		11		7		0.64		16		0	0
	2977661		7		3		0.43		4		0	0
	>chr13		+		BGIBMGA001101-TA
	2977602		11		4		0.36		17		0	0
	2977604		11		7		0.64		16		0	0
	2977661		7		3		0.43		4		0	0
	>chr13		+		BGIBMGA001105-TA
	3049321		19		8		0.42		13		0	0
	3049330		16		8		0.5		13		0	0
	3049338		30		14		0.47		20		0	0
	3049346		16		6		0.38		16		0	0
	3049370		21		11		0.52		28		0	0
	>chr14		-		BGIBMGA009481-TA
	419590		6		4		0.67		7		0	0
	419713		10		6		0.6		12		0	0
	419742		15		6		0.4		26		0	0
	420340		21		10		0.48		20		0	0
	>chr15		-		BGIBMGA003318-TA
	14640381		23		17		0.74		26		0	0
	14640399		21		11		0.52		12		0	0
	14640419		15		10		0.67		11		0	0
	14640932		18		0		0		35		7	0.2
	>chr15		+		BGIBMGA003422-TA
	14640381		23		17		0.74		26		0	0
	14640399		21		11		0.52		12		0	0
	14640419		15		10		0.67		11		0	0
	14640932		18		0		0		35		7	0.2
	>chr17		+		BGIBMGA005684-TA
	3915231		29		17		0.59		22		0	0
	3915348		22		10		0.45		13		0	0
	3915464		21		0		0		25		7	0.28
	3915560		21		9		0.43		16		0	0
	>chr20		-		BGIBMGA009138-TA
	9146822		24		6		0.25		25		0	0
	9146833		35		8		0.23		24		0	0
	9146861		10		3		0.3		10		0	0
	9146987		10		6		0.6		8		0	0
	>chr20		+		BGIBMGA004492-TA
	4003503		14		9		0.64		3		0	0
	4003517		14		5		0.36		3		0	0
	4003667		14		12		0.86		5		0	0
	>chr23		+		BGIBMGA010990-TA
	1123907		14		10		0.71		17		0	0
	1123920		22		10		0.45		34		0	0
	1123948		14		11		0.79		10		0	0
	>chr23		+		BGIBMGA011144-TA
	19311601		19		5		0.26		11		0	0
	19311620		12		6		0.5		7		0	0
	19311628		11		4		0.36		10		0	0
	>chr25		+		BGIBMGA005164-TA
	10610242		10		5		0.5		33		0	0
	10610313		9		4		0.44		8		0	0
	10610378		4		3		0.75		8		0	0
	>chr2		-		BGIBMGA009653-TA
	5701478		10		5		0.5		10		0	0
	5701654		25		12		0.48		13		0	0
	5701681		13		9		0.69		6		0	0
	5701686		12		9		0.75		7		0	0
	>chr2		+		BGIBMGA001378-TA
	7832468		22		8		0.36		8		0	0
	7832721		19		8		0.42		9		0	0
	7832733		15		6		0.4		4		0	0
	7832741		8		6		0.75		4		0	0
	7832743		8		6		0.75		4		0	0
	>chr4		+		BGIBMGA006196-TA
	7319315		29		8		0.28		23		0	0
	7319371		23		15		0.65		23		0	0
	7319449		15		5		0.33		31		0	0
	>chr6		+		BGIBMGA002219-TA
	14525295		22		13		0.59		31		0	0
	14525485		31		16		0.52		31		0	0
	14525498		34		15		0.44		30		0	0
	14525551		14		6		0.43		14		0	0
	>chr7		-		BGIBMGA008641-TA
	12538103		12		5		0.42		6		0	0
	12538106		25		8		0.32		11		0	0
	12538168		13		8		0.62		6		0	0
	>chr7		+		BGIBMGA010075-TA
	1683815		9		0		0		12		6	0.5
	1683854		11		0		0		16		12	0.75
	1684016		25		0		0		16		9	0.56
	>chrUN		-		BGIBMGA014082-TA
	16968714		20		8		0.4		19		0	0
	16968745		20		9		0.45		15		0	0
	16968797		24		9		0.38		18		0	0
	Genomic location	Depth_ dome		mCG depth_ dome		Methylation level_ Dome		Depth_		mCG depth_ wild			Methylation level_ wild
								wild
Upstream 2kb
	>chr11	-		BGIBMGA001655-TA
	2278191	24		9		0.46		9		0			0
	2278342	13		4		0.41		13		0			0
	2278351	15		7		0.52		18		0			0
	>chr12	-		BGIBMGA005854-TA
	15794129	12		5		0.46		25		0			0
	15794231	25		13		0.56		24		0			0
	15794260	24		14		0.58		16		0			0
	>chr13	-		BGIBMGA000958-TA
	9805030	13		10		0.75		4		0			0
	9805133	13		0		0		13		4			0.5
	9805136	11		0		0		13		4			0.5
	9805213	18		10		0.57		13		0			0
	>chr15	+		BGIBMGA007908-TA
	6060058	15		0		0		20		7			0.33
	6060073	34		8		0.25		33		0			0
	6060098	31		14		0.43		32		0			0
	>chr17	-		BGIBMGA005546-TA
	2888639	17		9		0.56		20		0			0
	2888661	17		6		0.36		15		0			0
	2888798	19		8		0.42		26		0			0
	>chr18	+		BGIBMGA008498-TA
	7206831	22		9		0.4		26		0			0
	7206843	21		9		0.41		29		0			0
	7206861	15		9		0.58		14		0			0
	7207034	25		0		0		31		9			0.26
	>chr1	-		BGIBMGA000521-TA
	10558162	11		0		0		26		7			0.31
	10558251	9		3		0.36		19		0			0
	10558317	14		5		0.4		7		0			0
	>chr24	-		BGIBMGA012140-TA
	13713511	24		13		0.52		10		0			0
	13713516	23		12		0.5		7		0			0
	13713699	28		11		0.58		21		0			0
	13713825	20		9		0.46		14		0			0
	13714173	19		7		0.45		22		0			0
	>chr2	+		BGIBMGA003261-TA
	675103	19		13		0.7		3		0			0
	675312	13		6		0.47		5		0			0
	675465	16		9		0.56		7		0			0
	675606	11		6		0.53		25		0			0
	675648	27		18		0.59		16		0			0
	675678	16		9		0.61		14		0			0
	>chr4	+		BGIBMGA003785-TA
	16516330	20		10		0.47		10		0			0
	16516341	25		14		0.55		12		0			0
	16516370	17		8		0.48		11		0			0
	>chr5	-		BGIBMGA003527-TA
	10938875	14		0		0		20		11			0.49
	10938918	10		0		0		28		14			0.44
	10939093	16		0		0		27		8			0.28
	10939454	23		0		0		30		8			0.25
	10939546	24		0		0		22		12			0.44
	10939557	32		0		0		25		19			0.79
	>chr6	-		BGIBMGA002208-TA
	14637163	119		19		0.16		140		0			0
	14637246	123		30		0.23		89		0			0
	14637265	55		20		0.35		44		0			0
	14637298	127		31		0.27		71		0			0
	14637433	140		37		0.27		141		0			0
	14637451	158		36		0.23		186		0			0
	14637453	159		33		0.21		192		0			0
	14637766	242		63		0.28		214		0			0
	14637774	227		54		0.24		209		0			0
	>chr6	+		BGIBMGA002223-TA
	14638528	24		16		0.65		11		0			0
	14638541	29		17		0.59		16		0			0
	14638979	31		9		0.28		27		0			0
	14639135	62		10		0.17		46		0			0
	14639140	92		12		0.12		89		0			0
	>chr8	-		BGIBMGA009855-TA
	13523307	27		12		0.44		23		0			0
	13523311	20		11		0.54		26		0			0
	13523313	19		10		0.49		27		0			0
	13523802	16		6		0.38		5		0			0
	>chr9	+		BGIBMGA008087-TA
	3674804	7		4		0.56		11		0			0
	3674816	24		12		0.46		6		0			0
	3674857	34		14		0.4		21		0			0
	>chrUN	-		BGIBMGA014530-TA
	75886850	105		0		0		70		14			0.22
	75886960	42		0		0		43		14			0.43
	75887093	42		0		0		62		12			0.34
	75887255	56		0		0		50		11			0.27
	75887306	37		0		0		50		9			0.39
	75887311	37		0		0		49		10			0.54
	75887398	29		0		0		43		8			0.38
	75887560	49		0		0		85		13			0.23
Gene body
	>chr10	-		BGIBMGA006613-TA Length: 13964 bp
	4035784	8		0		0		12		5			0.46
	4036998	11		8		0.71		17		0			0
	4037018	14		7		0.47		11		0			0
	4037031	15		7		0.48		15		0			0
	4037144	9		6		0.72		26		0			0
	>chr10	-		BGIBMGA006634-TA Length: 2575 bp
	2883843	36		14		0.41		37		0			0
	2883864	41		21		0.56		35		0			0
	2884003	25		10		0.38		38		0			0
	2884399	17		6		0.39		28		0			0
	>chr10	-		BGIBMGA006912-TA Length: 1967 bp
	10225419	14		4		0.33		22		0			0
	10225439	22		7		0.32		22		0			0
	10225612	31		10		0.36		33		0			0
	10225630	11		10		0.94		16		0			0
	10225691	39		10		0.25		22		0			0
	10225793	33		12		0.41		21		0			0
	10226211	17		5		0.53		8		0			0
	>chr10	+		BGIBMGA002933-TA Length: 2986 bp
	16629398	17		7		0.46		28		0			0
	16629476	17		9		0.47		8		0			0
	16629480	19		11		0.53		8		0			0
	>chr10	+		BGIBMGA006722-TA Length: 3730 bp
	3767368	17		8		0.51		16		0			0
	3767685	29		7		0.24		23		0			0
	3767693	32		14		0.42		24		0			0
	3767769	44		16		0.32		30		0			0
	3767856	18		9		0.5		14		0			0
	>chr10	+		BGIBMGA006728-TA Length: 11122 bp
	3924753	23		8		0.42		30		0			0
	3924758	15		8		0.56		16		0			0
	3924923	23		10		0.6		17		0			0
	>chr10	+		BGIBMGA006738-TA Length: 3570 bp
	4259928	35		12		0.34		21		0			0
	4259981	15		5		0.38		4		0			0
	4260068	18		15		0.83		6		0			0
	4260082	12		9		0.69		8		0			0
	4261071	22		9		0.43		22		0			0
	>chr11	-		BGIBMGA001614-TA Length: 8147 bp
	3891170	15		7		0.62		16		0			0
	3891487	15		7		0.64		17		0			0
	3891497	12		7		0.69		21		0			0
	3891672	30		8		0.27		18		0			0
	>chr11	-		BGIBMGA001624-TA Length: 2721 bp
	3441961	26		0		0		20		6			0.32
	3443082	22		0		0		37		9			0.24
	3443203	17		0		0		27		6			0.22
	3443225	16		0		0		23		8			0.35
	>chr11	-		BGIBMGA001699-TA Length: 9703 bp
	324056	13		7		0.52		18		0			0
	324790	19		5		0.26		10		0			0
	324799	20		6		0.33		11		0			0
	324819	22		7		0.35		20		0			0
	325212	16		0		0		28		8			0.25
	325604	21		6		0.48		27		0			0
	>chr11	-		BGIBMGA001704-TA Length: 8511 bp
	224486	24		0		0		15		9			0.63
	224623	9		0		0		16		9			0.54
	224752	18		0		0		23		7			0.28
	226152	30		0		0		51		13			0.3
	226204	24		0		0		15		8			0.43
	226206	25		0		0		14		9			0.52
	>chr11	-		BGIBMGA001706-TA Length: 10690 bp
	194223	16		5		0.37		11		0			0
	194874	20		5		0.48		12		0			0
	197832	20		11		0.67		22		0			0
	197982	20		9		0.46		25		0			0
	198063	19		6		0.32		28		0			0
	198472	20		9		0.47		21		0			0
	>chr11	-		BGIBMGA011622-TA Length: 10989 bp
	11193186	10		5		0.5		4		0			0
	11193232	22		6		0.32		13		0			0
	11193259	23		10		0.43		12		0			0
	11193718	25		7		0.27		26		0			0
	11193772	19		11		0.52		14		0			0
	>chr11	-		BGIBMGA011681-TA Length: 5811 bp
	8264359	218		85		0.47		7		0			0
	8264386	166		44		0.27		10		0			0
	8264400	158		51		0.3		11		0			0
	>chr11	+		BGIBMGA001769-TA Length: 6552 bp
	1821211	29		9		0.34		24		0			0
	1821968	11		0		0		16		9			0.5
	1821998	25		9		0.39		16		0			0
	1822016	14		8		0.47		12		0			0
	1826925	14		8		0.72		11		0			0
	>chr11	+		BGIBMGA001789-TA Length: 13047 bp
	2318703	12		0		0		8		5			0.67
	2319719	14		6		0.42		5		0			0
	2319734	15		9		0.56		6		0			0
	2319770	9		5		0.56		8		0			0
	2330596	6		0		0		11		9			0.75
	2330737	51		0		0		58		12			0.22
	2330841	13		0		0		15		8			0.55
	>chr11	+		BGIBMGA001817-TA Length: 9515 bp
	3379492	5		0		0		20		9			0.44
	3379506	7		0		0		18		8			0.48
	3379735	18		13		0.82		9		0			0
	3384454	8		0		0		11		5			0.52
	>chr11	+		BGIBMGA011964-TA Length: 4845 bp
	4811011	15		7		0.48		22		0			0
	4811179	21		12		0.63		25		0			0
	4811194	27		15		0.57		25		0			0
	4812671	30		17		0.56		21		0			0
	4812688	28		15		0.58		32		0			0
	>chr11	+		BGIBMGA012108-TA Length: 9903 bp
	15946281	49		22		0.51		52		0			0
	15946415	14		6		0.46		32		0			0
	15946418	12		6		0.5		29		0			0
	15946429	29		10		0.4		20		0			0
	15946434	29		8		0.39		21		0			0
	>chr12	-		BGIBMGA005853-TA Length: 2251 bp
	15794129	12		5		0.46		25		0			0
	15794231	25		13		0.56		24		0			0
	15794260	24		14		0.58		16		0			0
	15794382	39		13		0.38		38		0			0
	>chr12	-		BGIBMGA005879-TA Length: 5641 bp
	15033030	26		9		0.55		23		0			0
	15033057	22		11		0.64		25		0			0
	15033061	20		9		0.6		27		0			0
	15034910	10		0		0		26		8			0.31
	>chr12	-		BGIBMGA010358-TA Length: 10441 bp
	8773568	10		5		0.58		10		0			0
	8773570	10		6		0.67		10		0			0
	8773628	21		0		0		23		7			0.34
	>chr12	-		BGIBMGA010488-TA Length: 4853 bp
	746560	12		7		0.58		6		0			0
	748792	29		14		0.48		8		0			0
	748852	28		6		0.22		19		0			0
	748969	22		5		0.33		5		0			0
	749082	29		6		0.25		29		0			0
	749130	19		6		0.32		4		0			0
	749166	16		7		0.43		10		0			0
	749442	18		0		0		35		10			0.34
	>chr12	+		BGIBMGA010333-TA Length: 3878 bp
	11004295	12		0		0		16		6			0.38
	11004308	14		0		0		20		12			0.72
	11004323	13		0		0		22		12			0.53
	>chr13	-		BGIBMGA000903-TA Length: 4636 bp
	12249486	11		6		0.53		8		0			0
	12249504	29		12		0.53		43		0			0
	12249517	29		14		0.57		29		0			0
	12251334	27		0		0		25		6			0.26
	>chr13	-		BGIBMGA000926-TA Length: 6332 bp
	11462910	14		6		0.53		23		0			0
	11463067	10		4		0.6		25		0			0
	11463088	10		6		0.67		23		0			0
	11466425	30		9		0.3		31		0			0
	>chr13	-		BGIBMGA000950-TA Length: 17955 bp
	10080289	12		9		0.72		20		0			0
	10080301	12		8		0.64		19		0			0
	10080490	32		20		0.52		26		0			0
	10080791	35		18		0.45		28		0			0
	10080804	34		16		0.44		23		0			0
	10083180	16		11		0.75		15		0			0
	10083199	18		10		0.65		8		0			0
	10084954	19		0		0		37		22			0.53
	>chr13	+		BGIBMGA001093-TA Length: 7490 bp
	1857741	11		0		0		25		11			0.37
	1857750	17		0		0		28		14			0.59
	1857770	15		0		0		29		13			0.46
	1858356	10		0		0		15		7			0.37
	>chr13	+		BGIBMGA001220-TA Length: 5326 bp
	11522450	16		0		0		49		21			0.44
	11523338	12		0		0		22		8			0.36
	11523490	6		0		0		24		10			0.46
	11523579	8		0		0		20		8			0.34
	>chr14	-		BGIBMGA009248-TA Length: 7326 bp
	4528408	23		13		0.68		19		0			0
	4528612	17		11		0.78		15		0			0
	4529335	15		5		0.34		14		0			0
	4529766	20		11		0.56		6		0			0
	4529775	21		11		0.5		4		0			0
	4529819	14		10		0.8		6		0			0
	>chr14	-		BGIBMGA009408-TA Length: 8905 bp
	8454471	16		8		0.47		20		0			0
	8454481	21		12		0.56		9		0			0
	8454634	17		11		0.59		23		0			0
	8454639	18		16		0.82		18		0			0
	8456084	21		11		0.51		16		0			0
	8459212	23		9		0.55		21		0			0
	>chr14	+		BGIBMGA009285-TA Length: 16338 bp
	6389287	23		0		0		13		6			0.46
	6389378	23		0		0		19		10			0.56
	6389396	21		0		0		21		13			0.59
	6390737	55		0		0		65		11			0.15
	>chr14	+		BGIBMGA009373-TA Length: 3271 bp
	11562176	10		6		0.59		28		0			0
	11562214	12		9		0.86		19		0			0
	11562224	25		16		0.7		4		0			0
	11562837	13		8		0.81		17		0			0
	11563054	14		6		0.66		33		0			0
	11563342	30		23		0.73		29		0			0
	11563357	13		10		0.74		13		0			0
	11563410	23		11		0.49		30		0			0
	>chr14	+		BGIBMGA009410-TA Length: 2824 bp
	8461385	36		17		0.44		31		0			0
	8461446	7		0		0		13		11			0.75
	8461550	23		12		0.65		23		0			0
	>chr15	-		BGIBMGA003348-TA Length: 5901 bp
	13085981	12		0		0		30		6			0.25
	13087507	14		8		0.62		14		0			0
	13087544	22		18		0.83		14		0			0
	13087863	24		8		0.4		9		0			0
	13088052	36		20		0.54		15		0			0
	13088059	37		8		0.3		15		0			0
	>chr15	-		BGIBMGA007503-TA Length: 19442 bp
	11331624	21		8		0.4		5		0			0
	11331626	21		6		0.33		5		0			0
	11331633	31		10		0.34		14		0			0
	>chr15	-		BGIBMGA007734-TA Length: 4151 bp
	1113772	19		11		0.69		6		0			0
	1113973	18		8		0.47		8		0			0
	1115822	15		12		0.82		4		0			0
	1115829	13		10		0.71		3		0			0
	1115979	33		17		0.51		7		0			0
	>chr15	+		BGIBMGA007555-TA Length: 5724 bp
	10218236	10		4		0.42		18		0			0
	10220180	17		6		0.37		21		0			0
	10220334	20		8		0.4		12		0			0
	10220411	20		15		0.78		12		0			0
	>chr15	+		BGIBMGA007842-TA Length: 7819 bp
	3188524	28		12		0.47		37		0			0
	3189164	8		5		0.61		10		0			0
	3189169	7		5		0.72		13		0			0
	3189189	16		8		0.48		6		0			0
	3194593	13		6		0.59		8		0			0
	>chr15	+		BGIBMGA007867-TA Length: 7355 bp
	3984727	28		12		0.42		14		0			0
	3984738	21		14		0.66		10		0			0
	3984747	21		15		0.77		9		0			0
	3984757	21		10		0.46		7		0			0
	3987776	10		6		0.69		14		0			0
	3988618	14		6		0.46		23		0			0
	>chr16	-		BGIBMGA012870-TA Length: 7158 bp
	2838925	16		11		0.67		11		0			0
	2839365	26		12		0.47		7		0			0
	2839374	24		13		0.54		10		0			0
	2840571	24		11		0.61		9		0			0
	2840630	17		9		0.65		16		0			0
	2840685	17		6		0.55		10		0			0
	2841083	18		14		0.71		11		0			0
	2841091	21		16		0.74		8		0			0
	>chr16	+		BGIBMGA013142-TA Length: 19735 bp
	9478474	26		7		0.28		14		0			0
	9478480	28		11		0.47		15		0			0
	9478712	27		0		0		37		10			0.29
	>chr16	+		BGIBMGA013227-TA Length: 12294 bp
	11092327	14		0		0		25		7			0.24
	11092628	17		0		0		27		7			0.25
	11092643	21		0		0		29		7			0.23
	11092656	24		0		0		30		9			0.28
	>chr17	-		BGIBMGA005548-TA Length: 6468 bp
	2827149	21		8		0.39		20		0			0
	2827184	22		7		0.43		26		0			0
	2827187	20		7		0.51		26		0			0
	2827396	18		13		0.76		7		0			0
	2827547	18		13		0.7		12		0			0
	>chr17	-		BGIBMGA005556-TA Length: 7505 bp
	2699543	28		0		0		16		5			0.5
	2699673	12		5		0.48		26		0			0
	2699763	17		11		0.69		12		0			0
	2700051	24		9		0.54		10		0			0
	>chr17	-		BGIBMGA006981-TA Length: 3712 bp
	11447141	20		7		0.4		12		0			0
	11447166	56		10		0.2		28		0			0
	11447265	25		8		0.33		18		0			0
	>chr17	-		BGIBMGA006997-TA Length: 5902 bp
	10100775	9		4		0.47		6		0			0
	10100780	15		5		0.34		10		0			0
	10100841	33		7		0.21		9		0			0
	10100957	28		10		0.35		18		0			0
	10102096	18		7		0.41		9		0			0
	>chr17	+		BGIBMGA007076-TA Length: 10191 bp
	8524144	13		0		0		24		10			0.38
	8524527	29		9		0.35		29		0			0
	8526410	20		9		0.47		11		0			0
	8528532	13		8		0.61		24		0			0
	8528549	21		11		0.51		26		0			0
	8528576	9		8		0.83		22		0			0
	8529864	11		4		0.54		7		0			0
	>chr17	+		BGIBMGA007298-TA Length: 2751 bp
	5967087	17		0		0		21		7			0.38
	5967315	20		5		0.31		10		0			0
	5967331	17		7		0.43		13		0			0
	5967333	17		8		0.46		13		0			0
	5967834	20		0		0		35		12			0.44
	5967836	7		0		0		22		12			0.63
	>chr18	+		BGIBMGA008228-TA Length: 5453 bp
	12932561	38		8		0.3		27		0			0
	12932606	17		7		0.43		30		0			0
	12932671	20		15		0.74		11		0			0
	12932923	5		0		0		19		6			0.36
	12932943	4		0		0		20		8			0.47
	12933785	36		19		0.57		18		0			0
	12933798	37		21		0.6		19		0			0
	12933808	37		19		0.55		18		0			0
	12934827	20		15		0.74		12		0			0
	>chr18	+		BGIBMGA008497-TA Length: 3603 bp
	7200853	17		8		0.46		3		0			0
	7201014	20		15		0.72		5		0			0
	7202812	19		9		0.51		18		0			0
	7202846	21		10		0.44		21		0			0
	7202994	14		10		0.76		16		0			0
	>chr18	+		BGIBMGA008558-TA Length: 9314 bp
	12007000	39		13		0.32		14		0			0
	12008530	20		0		0		24		9			0.34
	12008569	23		0		0		43		9			0.22
	12008623	36		10		0.3		31		0			0
	>chr19	-		BGIBMGA004054-TA Length: 27793 bp
	6115748	15		8		0.67		7		0			0
	6115878	25		14		0.54		8		0			0
	6115892	13		9		0.57		7		0			0
	6115896	24		11		0.51		12		0			0
	>chr19	-		BGIBMGA004160-TA Length: 8061 bp
	11564605	28		14		0.57		16		0			0
	11564616	23		13		0.66		13		0			0
	11564823	21		8		0.57		13		0			0
	>chr19	+		BGIBMGA000198-TA Length: 4616 bp
	13133634	8		0		0		20		12			0.49
	13134322	12		0		0		17		11			0.69
	13134686	7		5		0.67		5		0			0
	13134809	16		0		0		20		7			0.42
	13134907	13		6		0.45		12		0			0
	13135821	11		7		0.68		12		0			0
	>chr19	+		BGIBMGA001927-TA Length: 13700 bp
	2772583	9		4		0.61		10		0			0
	2773366	16		11		0.64		20		0			0
	2773369	11		6		0.7		22		0			0
	2773518	13		7		0.63		15		0			0
	>chr19	+		BGIBMGA001943-TA Length: 3031 bp
	3764163	20		7		0.44		26		0			0
	3764176	26		0		0		25		11			0.35
	3764211	19		9		0.48		8		0			0
	3765628	20		7		0.54		33		0			0
	>chr1	-		BGIBMGA000533-TA Length: 1850 bp
	9908350	6		0		0		17		7			0.44
	9908364	15		0		0		31		20			0.63
	9908401	8		0		0		15		7			0.43
	>chr1	-		BGIBMGA012251-TA Length: 11574 bp
	15966847	17		0		0		23		7			0.3
	15974162	6		0		0		17		8			0.35
	15974165	7		0		0		15		9			0.51
	15974198	12		0		0		14		6			0.36
	>chr20	-		BGIBMGA004302-TA Length: 4188 bp
	5600115	16		10		0.74		22		0			0
	5600121	15		8		0.65		17		0			0
	5600141	21		17		0.73		20		0			0
	5601210	23		0		0		26		8			0.37
	5602019	17		9		0.56		11		0			0
	5602027	20		6		0.34		9		0			0
	>chr20	-		BGIBMGA004374-TA Length: 3902 bp
	4003503	14		9		0.65		3		0			0
	4003517	14		5		0.36		3		0			0
	4003667	14		12		0.89		5		0			0
	4004675	22		0		0		15		8			0.48
	4005015	13		10		0.77		15		0			0
	>chr20	-		BGIBMGA014156-TA Length: 8643 bp
	7835626	24		11		0.5		12		0			0
	7835802	21		6		0.38		24		0			0
	7836151	13		0		0		17		5			0.33
	7836163	9		0		0		19		6			0.38
	7836332	6		0		0		9		4			0.5
	>chr20	-		BGIBMGA014157-TA Length: 16755 bp
	7765542	15		0		0		7		5			0.56
	7768908	15		8		0.54		9		0			0
	7770050	21		7		0.31		17		0			0
	7770114	12		5		0.44		11		0			0
	7770138	29		13		0.41		23		0			0
	7770181	38		14		0.36		46		0			0
	>chr20	+		BGIBMGA009144-TA Length: 4594 bp
	9142915	14		8		0.56		14		0			0
	9142926	20		11		0.54		19		0			0
	9142963	13		6		0.49		17		0			0
	9146822	24		6		0.3		25		0			0
	9146833	35		8		0.3		24		0			0
	9146861	10		3		0.33		10		0			0
	>chr21	-		BGIBMGA001415-TA Length: 2742 bp
	9594553	12		9		0.78		23		0			0
	9594577	19		7		0.35		25		0			0
	9594601	19		10		0.67		20		0			0
	9594785	9		3		0.36		22		0			0
	>chr21	-		BGIBMGA001427-TA Length: 3812 bp
	9090742	12		5		0.44		14		0			0
	9090876	16		8		0.57		17		0			0
	9090886	33		15		0.48		31		0			0
	>chr21	-		BGIBMGA001471-TA Length: 3594 bp
	4709832	13		11		0.89		19		0			0
	4709837	22		17		0.72		26		0			0
	4709847	11		8		0.8		15		0			0
	4709865	18		11		0.64		25		0			0
	4709883	22		15		0.72		15		0			0
	4709894	17		5		0.56		19		0			0
	4710457	25		17		0.65		22		0			0
	4710485	47		18		0.43		31		0			0
	4711122	23		13		0.7		23		0			0
	>chr21	-		BGIBMGA014401-TA Length: 5896 bp
	12589233	24		6		0.28		16		0			0
	12590332	26		15		0.66		19		0			0
	12590436	16		4		0.27		23		0			0
	12590461	34		9		0.38		53		0			0
	12590468	17		11		0.7		25		0			0
	12590487	15		6		0.41		20		0			0
	>chr21	+		BGIBMGA012450-TA Length: 15347 bp
	3327550	12		6		0.64		20		0			0
	3327906	15		8		0.69		14		0			0
	3327918	12		6		0.48		16		0			0
	3327949	14		5		0.36		22		0			0
	3328863	19		11		0.58		15		0			0
	>chr22	-		BGIBMGA000316-TA Length: 2842 bp
	4747761	18		7		0.57		28		0			0
	4747784	25		13		0.53		8		0			0
	4747793	21		13		0.62		5		0			0
	>chr22	+		BGIBMGA000444-TA Length: 12119 bp
	7412173	17		8		0.5		12		0			0
	7412298	7		0		0		6		3			0.5
	7412308	12		0		0		16		7			0.38
	7414691	20		7		0.54		19		0			0
	7415739	10		5		0.63		14		0			0
	>chr22	+		BGIBMGA004711-TA Length: 5766 bp
	11804014	9		5		0.56		10		0			0
	11804038	10		5		0.5		6		0			0
	11804047	10		5		0.61		6		0			0
	11804051	10		4		0.44		6		0			0
	>chr22	+		BGIBMGA009986-TA Length: 9492 bp
	9889020	28		11		0.41		16		0			0
	9889025	28		8		0.34		14		0			0
	9889031	25		10		0.39		14		0			0
	9889033	23		12		0.53		11		0			0
	9889842	24		0		0		28		8			0.31
	>chr22	+		BGIBMGA010906-TA Length: 3358 bp
	17294626	14		10		0.65		15		0			0
	17294655	21		12		0.6		23		0			0
	17294687	16		8		0.49		28		0			0
	>chr22	+		BGIBMGA012743-TA Length: 13391 bp
	494810	15		12		0.79		33		0			0
	494816	17		9		0.56		35		0			0
	494822	18		16		0.93		33		0			0
	494840	15		9		0.7		30		0			0
	498409	23		10		0.41		29		0			0
	>chr23	-		BGIBMGA011195-TA Length: 7155 bp
	17032050	43		18		0.44		37		0			0
	17032063	7		4		0.67		17		0			0
	17033468	17		0		0		35		10			0.28
	17034148	10		7		0.7		18		0			0
	17034170	14		11		0.61		30		0			0
	17034179	18		12		0.55		28		0			0
	17034199	17		7		0.51		32		0			0
	17036530	26		12		0.44		31		0			0
	>chr23	-		BGIBMGA011250-TA Length: 7052 bp
	14883139	16		9		0.68		9		0			0
	14883152	14		10		0.76		18		0			0
	14883165	13		5		0.36		6		0			0
	14883174	14		5		0.33		8		0			0
	>chr23	-		BGIBMGA011274-TA Length: 4173 bp
	14015073	17		11		0.71		17		0			0
	14015194	27		17		0.54		21		0			0
	14015261	21		13		0.72		23		0			0
	14016383	61		7		0.12		54		0			0
	14016681	14		6		0.46		15		0			0
	>chr23	-		BGIBMGA011437-TA Length: 11918 bp
	11133922	10		0		0		21		8			0.4
	11134282	27		0		0		21		6			0.32
	11135157	29		12		0.43		20		0			0
	11135473	19		14		0.67		18		0			0
	11135504	24		19		0.78		20		0			0
	11135506	23		15		0.66		19		0			0
	11135535	24		10		0.44		30		0			0
	11135540	20		8		0.38		15		0			0
	11135783	23		15		0.68		8		0			0
	11135807	22		15		0.65		6		0			0
	11135817	22		15		0.67		5		0			0
	>chr23	+		BGIBMGA011318-TA Length: 9517 bp
	13228893	19		10		0.56		20		0			0
	13229821	14		0		0		18		4			0.32
	13229945	20		5		0.33		23		0			0
	13230066	17		4		0.33		23		0			0
	>chr23	+		BGIBMGA011358-TA Length: 3072 bp
	14998695	13		0		0		30		10			0.3
	15000016	29		11		0.37		35		0			0
	15000212	12		0		0		9		3			0.46
	15000223	13		0		0		7		3			0.63
	>chr24	-		BGIBMGA000098-TA Length: 9209 bp
	5507582	40		9		0.23		12		0			0
	5507696	29		10		0.48		17		0			0
	5507721	34		15		0.53		25		0			0
	>chr24	-		BGIBMGA000104-TA Length: 19099 bp
	5331685	14		6		0.43		7		0			0
	5331783	14		7		0.63		9		0			0
	5331930	13		9		0.57		14		0			0
	5334995	13		7		0.55		16		0			0
	5335725	15		7		0.56		11		0			0
	>chr24	-		BGIBMGA000106-TA Length: 1099 bp
	5306274	29		15		0.5		15		0			0
	5306760	23		7		0.31		16		0			0
	5306842	20		8		0.65		10		0			0
	5307001	12		4		0.33		9		0			0
	>chr24	-		BGIBMGA008750-TA Length: 27292 bp
	10494475	8		0		0		13		4			0.42
	10494625	28		0		0		29		17			0.63
	10494643	28		0		0		28		12			0.41
	10494678	24		0		0		29		7			0.25
	10495034	23		0		0		35		16			0.52
	>chr24	-		BGIBMGA008756-TA Length: 5293 bp
	10385762	29		12		0.45		18		0			0
	10386634	11		0		0		33		8			0.21
	10386656	12		0		0		30		7			0.2
	10386749	31		7		0.25		38		0			0
	>chr24	-		BGIBMGA009576-TA Length: 4197 bp
	9668490	21		10		0.46		20		0			0
	9670846	19		13		0.67		18		0			0
	9670859	21		14		0.58		19		0			0
	9670951	10		4		0.41		23		0			0
	9671002	33		8		0.28		16		0			0
	9671008	26		8		0.3		13		0			0
	9671369	16		10		0.69		12		0			0
	>chr24	+		BGIBMGA000155-TA Length: 6040 bp
	7269589	14		7		0.64		16		0			0
	7269598	14		6		0.59		15		0			0
	7269607	11		4		0.36		16		0			0
	>chr24	+		BGIBMGA009605-TA Length: 11161 bp
	9017790	12		10		0.9		6		0			0
	9019013	21		9		0.38		6		0			0
	9019096	20		11		0.58		11		0			0
	9019293	28		14		0.57		5		0			0
	9019435	14		10		0.67		16		0			0
	9019437	15		10		0.67		14		0			0
	9020471	31		10		0.39		26		0			0
	9023062	14		4		0.33		33		0			0
	>chr24	+		BGIBMGA009619-TA Length: 7190 bp
	9525326	16		0		0		20		9			0.41
	9525529	13		0		0		29		17			0.53
	9525531	13		0		0		28		22			0.71
	9525698	22		0		0		31		12			0.37
	9528336	18		5		0.34		18		0			0
	9529310	8		4		0.5		8		0			0
	>chr24	+		BGIBMGA009625-TA Length: 13702 bp
	9792704	8		3		0.39		7		0			0
	9793084	17		9		0.53		12		0			0
	9793088	17		12		0.71		13		0			0
	9796839	16		10		0.75		20		0			0
	9796863	21		15		0.79		20		0			0
	9796881	17		8		0.63		18		0			0
	>chr24	+		BGIBMGA012188-TA Length: 7534 bp
	12706852	6		0		0		23		8			0.33
	12706890	10		0		0		21		7			0.34
	12706964	35		7		0.24		27		0			0
	12707432	16		0		0		21		8			0.34
	>chr24	+		BGIBMGA012195-TA Length: 17183 bp
	13217175	12		7		0.53		18		0			0
	13218515	19		7		0.45		13		0			0
	13218826	22		11		0.62		8		0			0
	13218840	30		20		0.75		5		0			0
	13218998	12		6		0.5		13		0			0
	>chr24	+		BGIBMGA012203-TA Length: 1658 bp
	13678333	31		11		0.32		9		0			0
	13678498	24		18		0.75		8		0			0
	13678530	32		12		0.44		30		0			0
	13678745	13		7		0.5		25		0			0
	>chr25	-		BGIBMGA004745-TA Length: 9572 bp
	13179883	27		0		0		29		8			0.29
	13179892	20		0		0		24		9			0.36
	13180036	24		12		0.61		11		0			0
	>chr25	-		BGIBMGA005053-TA Length: 15229 bp
	9557591	24		7		0.29		9		0			0
	9557613	17		11		0.59		11		0			0
	9557639	22		12		0.59		12		0			0
	9560860	16		0		0		25		9			0.44
	>chr27	-		BGIBMGA004620-TA Length: 20768 bp
	8613279	13		6		0.47		21		0			0
	8617667	17		12		0.81		20		0			0
	8617679	19		6		0.33		19		0			0
	8617692	16		7		0.41		14		0			0
	>chr28	-		BGIBMGA013752-TA Length: 2665 bp
	6501182	33		6		0.18		49		0			0
	6501259	10		0		0		18		8			0.55
	6501332	21		0		0		36		10			0.41
	6502744	16		8		0.46		8		0			0
	>chr28	+		BGIBMGA013786-TA Length: 8536 bp
	5490175	54		16		0.37		51		0			0
	5490191	53		10		0.2		46		0			0
	5490405	19		8		0.58		17		0			0
	>chr2	-		BGIBMGA001348-TA Length: 26741 bp
	7786471	17		7		0.56		12		0			0
	7786704	18		13		0.74		3		0			0
	7786706	17		10		0.63		3		0			0
	>chr2	-		BGIBMGA003238-TA Length: 4513 bp
	406404	14		5		0.35		10		0			0
	406920	14		8		0.68		6		0			0
	406935	35		13		0.38		21		0			0
	407085	42		13		0.32		26		0			0
	407675	17		8		0.43		20		0			0
	407777	11		6		0.52		6		0			0
	407847	12		4		0.51		27		0			0
	407963	44		18		0.4		25		0			0
	>chr2	-		BGIBMGA009685-TA Length: 3798 bp
	3707188	12		5		0.64		11		0			0
	3708110	18		10		0.66		20		0			0
	3708225	20		15		0.78		24		0			0
	3708228	19		9		0.48		26		0			0
	3708904	33		9		0.36		35		0			0
	3709258	34		10		0.4		29		0			0
	3709793	18		9		0.45		23		0			0
	3710176	11		5		0.47		11		0			0
	3710640	13		7		0.52		12		0			0
	>chr2	+		BGIBMGA001364-TA Length: 11430 bp
	7430382	30		24		0.8		9		0			0
	7430725	3		0		0		18		11			0.45
	7430967	22		13		0.61		12		0			0
	7431295	22		9		0.57		8		0			0
	7431324	21		11		0.49		7		0			0
	7431441	24		10		0.43		7		0			0
	7431792	33		13		0.36		6		0			0
	>chr2	+		BGIBMGA001380-TA Length: 20206 bp
	7892339	33		9		0.5		20		0			0
	7900320	14		8		0.63		4		0			0
	7900324	16		11		0.72		5		0			0
	7900342	22		13		0.57		10		0			0
	7901534	31		9		0.38		4		0			0
	>chr3	-		BGIBMGA008887-TA Length: 2758 bp
	8579854	9		5		0.53		12		0			0
	8579860	8		4		0.58		11		0			0
	8580050	8		5		0.83		25		0			0
	>chr3	+		BGIBMGA007431-TA Length: 5769 bp
	2257624	18		9		0.47		9		0			0
	2257945	18		7		0.42		9		0			0
	2258029	31		16		0.53		23		0			0
	2258056	17		10		0.7		18		0			0
	2259696	32		7		0.23		6		0			0
	2259699	31		10		0.29		6		0			0
	>chr3	+		BGIBMGA007439-TA Length: 9540 bp
	2530327	22		9		0.45		21		0			0
	2530805	45		13		0.29		44		0			0
	2531241	11		8		0.8		15		0			0
	2531341	25		11		0.42		19		0			0
	2531363	23		11		0.49		28		0			0
	2531458	14		6		0.59		22		0			0
	2531468	23		12		0.51		23		0			0
	2531499	27		17		0.66		7		0			0
	2531507	28		17		0.58		9		0			0
	2531560	14		11		0.82		10		0			0
	2531695	19		10		0.65		6		0			0
	2531828	11		7		0.62		9		0			0
	>chr4	-		BGIBMGA003767-TA Length: 3767 bp
	16515069	15		7		0.44		17		0			0
	16516146	47		21		0.53		25		0			0
	16516209	7		3		0.44		7		0			0
	16516262	33		16		0.47		15		0			0
	16516307	19		9		0.52		4		0			0
	16516321	18		10		0.58		4		0			0
	16516326	14		10		0.73		8		0			0
	16516330	20		10		0.47		10		0			0
	16516341	25		14		0.55		12		0			0
	16516370	17		8		0.48		11		0			0
	>chr4	-		BGIBMGA006016-TA Length: 4060 bp
	3254308	28		14		0.59		20		0			0
	3254527	16		7		0.42		21		0			0
	3254544	16		4		0.27		24		0			0
	>chr4	+		BGIBMGA003207-TA Length: 2979 bp
	15659176	15		7		0.45		16		0			0
	15659515	11		7		0.67		10		0			0
	15659618	20		10		0.52		12		0			0
	15659635	20		5		0.33		17		0			0
	>chr4	+		BGIBMGA003211-TA Length: 5429 bp
	16175187	12		0		0		35		9			0.25
	16175189	12		0		0		37		8			0.2
	16175235	7		0		0		12		4			0.56
	>chr4	+		BGIBMGA006114-TA Length: 13017 bp
	1518530	44		10		0.26		44		0			0
	1518564	39		9		0.25		31		0			0
	1518762	16		9		0.56		8		0			0
	1518965	11		8		0.7		5		0			0
	>chr4	+		BGIBMGA006195-TA Length: 5053 bp
	7295862	20		11		0.61		24		0			0
	7296017	19		11		0.69		27		0			0
	7296051	22		11		0.54		24		0			0
	>chr5	-		BGIBMGA002594-TA Length: 4704 bp
	4781199	21		10		0.47		10		0			0
	4781233	24		8		0.33		26		0			0
	4781335	36		14		0.37		16		0			0
	4781355	35		23		0.61		25		0			0
	4781447	32		13		0.49		30		0			0
	>chr5	-		BGIBMGA003468-TA Length: 9974 bp
	14078700	16		6		0.44		28		0			0
	14078870	27		18		0.68		37		0			0
	14078874	21		11		0.55		37		0			0
	14084061	10		8		0.82		16		0			0
	>chr5	-		BGIBMGA003527-TA Length: 2382 bp
	10938129	42		0		0		36		17			0.42
	10938398	7		0		0		22		6			0.33
	10938495	12		0		0		20		8			0.46
	10938537	21		0		0		19		11			0.6
	>chr5	-		BGIBMGA013498-TA Length: 7342 bp
	620373	29		12		0.39		22		0			0
	620390	26		10		0.36		23		0			0
	620448	11		7		0.57		17		0			0
	>chr6	-		BGIBMGA006408-TA Length: 7199 bp
	4515767	11		6		0.69		14		0			0
	4515772	19		11		0.71		10		0			0
	4515783	21		10		0.67		13		0			0
	4516747	16		9		0.58		16		0			0
	>chr6	-		BGIBMGA013589-TA Length: 7638 bp
	1563352	15		7		0.5		9		0			0
	1564634	21		8		0.38		27		0			0
	1564744	22		6		0.32		19		0			0
	1566400	25		8		0.34		6		0			0
	1566449	27		11		0.41		19		0			0
	1566619	22		13		0.68		6		0			0
	1566653	37		21		0.57		7		0			0
	1566655	18		12		0.68		5		0			0
	>chr6	+		BGIBMGA006465-TA Length: 13294 bp
	3975693	16		4		0.5		18		0			0
	3975778	17		9		0.52		14		0			0
	3975848	13		0		0		18		8			0.42
	3980973	13		0		0		9		4			0.38
	3981395	20		7		0.39		24		0			0
	3982440	10		3		0.33		21		0			0
	>chr6	+		BGIBMGA013625-TA Length: 9929 bp
	1551793	13		5		0.54		18		0			0
	1552135	27		13		0.46		10		0			0
	1552146	19		12		0.61		6		0			0
	1552793	13		6		0.47		11		0			0
	1552844	11		6		0.53		9		0			0
	1552999	20		11		0.58		4		0			0
	1556500	13		8		0.72		11		0			0
	>chr7	-		BGIBMGA008621-TA Length: 3597 bp
	10244575	11		5		0.44		22		0			0
	10245529	30		11		0.41		28		0			0
	10245547	32		13		0.39		31		0			0
	10245558	18		7		0.42		23		0			0
	>chr7	-		BGIBMGA008674-TA Length: 5559 bp
	11623570	13		6		0.63		20		0			0
	11623582	16		8		0.64		23		0			0
	11623733	27		12		0.44		15		0			0
	11623737	29		7		0.3		19		0			0
	11623741	30		13		0.49		18		0			0
	11625425	6		0		0		6		4			0.63
	>chr7	-		BGIBMGA010016-TA Length: 471 bp
	1683815	9		0		0		12		6			0.52
	1683854	11		0		0		16		12			0.75
	1684016	25		0		0		16		9			0.48
	>chr7	-		BGIBMGA010180-TA Length: 14519 bp
	4241521	44		18		0.44		45		0			0
	4242679	14		9		0.67		20		0			0
	4242687	17		9		0.46		22		0			0
	4242812	21		10		0.46		25		0			0
	4242815	22		13		0.58		26		0			0
	4242830	25		15		0.58		25		0			0
	4246022	15		5		0.36		14		0			0
	>chr7	+		BGIBMGA010221-TA Length: 22897 bp
	6164093	13		0		0		36		8			0.21
	6164798	24		7		0.51		5		0			0
	6165190	15		7		0.64		13		0			0
	6170066	35		11		0.34		41		0			0
	6173101	7		0		0		21		11			0.51
	6175994	14		7		0.59		21		0			0
	6176023	42		17		0.38		46		0			0
	6176074	30		11		0.38		39		0			0
	6176080	35		11		0.33		38		0			0
	>chr7	+		BGIBMGA010260-TA Length: 3879 bp
	7651823	18		13		0.77		3		0			0
	7651841	14		9		0.61		3		0			0
	7651924	26		9		0.34		11		0			0
	7652902	10		0		0		24		6			0.31
	>chr8	-		BGIBMGA005382-TA Length: 7219 bp
	6365511	25		8		0.4		25		0			0
	6365769	15		6		0.45		28		0			0
	6366713	15		12		0.83		5		0			0
	6366740	13		9		0.64		7		0			0
	6366803	32		7		0.3		29		0			0
	6366979	20		9		0.51		11		0			0
	6367170	25		15		0.58		14		0			0
	>chr8	-		BGIBMGA009835-TA Length: 20085 bp
	14817987	11		0		0		13		6			0.53
	14818009	28		0		0		44		16			0.32
	14818059	10		0		0		22		7			0.32
	14825454	21		9		0.43		15		0			0
	>chr8	-		BGIBMGA009852-TA Length: 3381 bp
	13634625	15		9		0.63		19		0			0
	13634629	15		10		0.71		20		0			0
	13634662	23		13		0.66		14		0			0
	13635118	39		12		0.29		12		0			0
	>chr8	+		BGIBMGA005518-TA Length: 18974 bp
	11360975	11		7		0.72		10		0			0
	11360978	12		8		0.74		10		0			0
	11360984	11		7		0.73		10		0			0
	>chr8	+		BGIBMGA009885-TA Length: 7903 bp
	13523307	27		12		0.44		23		0			0
	13523311	20		11		0.54		26		0			0
	13523313	19		10		0.49		27		0			0
	13523802	16		6		0.38		5		0			0
	13523811	15		9		0.68		5		0			0
	13525453	24		10		0.44		15		0			0
	>chr8	+		BGIBMGA009901-TA Length: 6361 bp
	14171217	14		8		0.7		11		0			0
	14171225	14		8		0.7		9		0			0
	14171391	22		7		0.4		10		0			0
	14171416	24		9		0.43		20		0			0
	>chr8	+		BGIBMGA009941-TA Length: 17411 bp
	12330103	18		6		0.38		16		0			0
	12330119	18		5		0.28		13		0			0
	12330209	16		7		0.55		16		0			0
	12341822	23		6		0.5		9		0			0
	12343001	21		0		0		21		5			0.42
	12344188	21		0		0		25		5			0.43
	12344521	15		0		0		29		9			0.35
	12344860	14		0		0		13		6			0.35
	>chr9	-		BGIBMGA002436-TA Length: 5112 bp
	10890608	36		10		0.63		9		0			0
[truncated: 198 more rows]
