# Supplementary material for: Comparative methylomics between domesticated and wild silkworms implies possible epigenetic influences on silkworm domestication
Source: BMC Genomics. 2013 Sep 23;14:646. doi: 10.1186/1471-2164-14-646 (PMC3852238; doi:10.1186/1471-2164-14-646)
Supplement: Additional file 5: Table S4 — PCR primers used to amplify methylation differentiated genes. [file 1471-2164-14-646-S5.xls]

## Sheet: Sheet1
Table S4. PCR primers used to amplify methylation differentiated genes
Primer name	Top strand (forward) PCR primer	Bottom strand (reverse) PCR primer
Upstream 2kb
BGIBMGA002208-TA	ATTAGAGTAAAATAAATAGGTAGGT	AGACTCAATAAAAAATCAACC
BGIBMGA003527-TA	AGTAATATGTGAGTTTAGTATGTGT	AAATATCATAATTCCCATCC
BGIBMGA009855-TA	TGTTGGTGTGAGTATAAGTGTAA	CATTATATTTACATTTAACCACAA
Gene body
BGIBMGA002594-TA	ATTGTTAATTATTTAGTTGTTGTT	AATTTATACATTAAACCTTCTTC
BGIBMGA001471-TA	ATAAATAGATATGTAAAAAGTGAGT	TAAACCTTAAACTATATATAACACC
BGIBMGA008674-TA	GAATTTGTAGTTTTAAGGATAGT	ATATTTATATTTTTTATCTTACCAC
BGIBMGA010221-TA	TTATTAAGTTTAGATGTAGAGATGAT	CCTCTAAAAAAACTTCATAAATC
BGIBMGA009855-TA	GTATGAGTTTGTGATTTATTTTATT	CAAATACACAAATTACCACCT
BGIBMGA011437-TA	TAGAGTTATTTTGTTAGTGAGAGAT	AAACAAACCTTACTCCAAATC
BGIBMGA003468-TA	TAATTGTAGATTTTAGATATAAGAGG	AACATTCACTTCACTTCCATTA
BGIBMGA010016-TA	AGCAGTTAGAATATTTGAGGGTA	ATAAATAAAAAATAAAAACCAACC
BGIBMGA006912-TA	TGAAAGGGGTTAAAATTATG	CAAACTTCATTATATCTTCCAA
BGIBMGA009144-TA	GAAATATGTTAAAGATGTAGAAGAG	ATATTACTTCATTATACAAATCAAA
BGIBMGA006634-TA	GAGGAGTTTGTTTGTAGTGAA	TAACTAACAAAACACAACCAC
BGIBMGA006408-TA	TATTTAGTGAATGTGAGGTTATG	AAATATTATAAAAACTTACACACAT
BGIBMGA005853-TA	TGGATTGGATTGAAATTTAGT	CACAAAAAATCCTACTACCAAT
BGIBMGA009138-TA	TTGTAGTATGTGAGATAGATTTGAG	AAAATATCTTTTCCAAAATTATAA
BGIBMGA006855-TA	GAATAAAGGTTGGGAAGAGA	ATTACTAAAACCCATAAACATCTAC
BGIBMGA007842-TA	TTTTTAATGTAATGTGATATGATA	TTACAATACAAAATATAAACACATC
BGIBMGA000155-TA	TTTATTTTATTTAATGTGAAAGGTA	CTCTAAAATCCTAACCACTAATAAC
BGIBMGA006835-TA	TAGATGAGGTATAGAATAGGTTTGA	TCATAAATAAAACACTTAAAAACAA
BGIBMGA012045-TA	ATGTAGAAGTGTAATTTGTAGGA	TTTTACCCCATTCCTTCT
Downstream 2kb
BGIBMGA011663-TA	TGTTTTTTATATAGAAATGTTTAGTT	TACATTTATACAATCTCAATTCTTC
BGIBMGA001055-TA	ATAGAACATAAAGTGTAAATGAATA	AATTACTAAATATCTATACACAACAA
