# Supplementary material for: Comparative methylomics between domesticated and wild silkworms implies possible epigenetic influences on silkworm domestication
Source: BMC Genomics. 2013 Sep 23;14:646. doi: 10.1186/1471-2164-14-646 (PMC3852238; doi:10.1186/1471-2164-14-646)
Supplement: Additional file 6: Table S5 — SNP sumary of the five condiate DMRs identified by MethylC-Seq reads. [file 1471-2164-14-646-S6.xls]

## Sheet: sheet
Table S5 SNP sumary of the five condiate DMRs identified by MethylC-Seq reads
Gene ID	Chromosome	strand	Genic region	Genome location	Dazaoa	Jsb	C108b	Wshb	Wynb	CWb	XWb
BGIBMGA003527-TA	chr5	-	cds	10936491	C	C	0	C	C	C	C
BGIBMGA003527-TA	chr5	-	cds	10936509	G	G	G	G	G	G	G
BGIBMGA003527-TA	chr5	-	cds	10936551	G	G	G	G	G	G	G
BGIBMGA003527-TA	chr5	-	cds	10936638	T	T	T	T	T	T	T
BGIBMGA003527-TA	chr5	-	cds	10936659	G	G	G	G	G	0	G
BGIBMGA003527-TA	chr5	-	cds	10938803	T	T	0	A	T	A	T
BGIBMGA003527-TA	chr5	-	cds	10938807	G	G	0	G	G	G	G
BGIBMGA003527-TA	chr5	-	up2k	10938951	G	G	G	G	G	T	G
BGIBMGA003527-TA	chr5	-	up2k	10938988	T	T	0	T	T	T	0
BGIBMGA003527-TA	chr5	-	up2k	10939016	C	C	C	C	C	C	C
BGIBMGA003527-TA	chr5	-	up2k	10939059	G	G	G	G	G	A	G
BGIBMGA003527-TA	chr5	-	up2k	10939060	A	A	A	A	A	A	A
BGIBMGA003527-TA	chr5	-	up2k	10939078	C	C	C	C	C	C	C
BGIBMGA003527-TA	chr5	-	up2k	10939111	A	A	A	A	A	A	A
BGIBMGA003527-TA	chr5	-	up2k	10939147	A	A	A	A	A	A	A
BGIBMGA003527-TA	chr5	-	up2k	10939210	A	A	0	A	A	0	A
BGIBMGA003527-TA	chr5	-	up2k	10939433	A	A	A	A	A	A	A
BGIBMGA003527-TA	chr5	-	up2k	10939454	C	C	C	C	C	C	C
BGIBMGA003527-TA	chr5	-	up2k	10939592	A	A	0	A	A	0	A
BGIBMGA003527-TA	chr5	-	up2k	10939666	A	A	0	0	0	0	0
BGIBMGA002594-TA	chr5	-	cds	4778623	T	T	T	T	T	T	G
BGIBMGA002594-TA	chr5	-	cds	4778627	C	C	C	C	C	T	C
BGIBMGA002594-TA	chr5	-	cds	4778660	G	G	G	G	G	G	G
BGIBMGA002594-TA	chr5	-	cds	4778702	C	C	C	C	0	C	C
BGIBMGA002594-TA	chr5	-	cds	4778722	A	A	A	0	A	A	A
BGIBMGA002594-TA	chr5	-	cds	4778729	C	C	C	T	C	C	C
BGIBMGA002594-TA	chr5	-	cds	4778738	A	A	A	A	A	A	A
BGIBMGA002594-TA	chr5	-	cds	4778753	G	G	G	G	G	G	A
BGIBMGA002594-TA	chr5	-	cds	4778800	C	C	C	G	C	C	C
BGIBMGA002594-TA	chr5	-	cds	4778884	G	0	G	G	G	G	A
BGIBMGA002594-TA	chr5	-	cds	4782757	G	G	G	G	G	G	G
BGIBMGA002594-TA	chr5	-	cds	4782904	T	T	0	T	0	T	G
BGIBMGA002594-TA	chr5	-	cds	4782930	T	T	T	T	T	T	T
BGIBMGA002594-TA	chr5	-	cds	4783250	A	A	A	A	A	A	A
BGIBMGA002594-TA	chr5	-	cds	4783251	T	T	T	T	T	T	T
BGIBMGA002594-TA	chr5	-	cds	4783253	C	C	C	C	C	C	G
BGIBMGA002594-TA	chr5	-	cds	4783278	G	0	G	G	G	G	G
BGIBMGA002594-TA	chr5	-	cds	4783281	G	0	G	G	G	G	G
BGIBMGA002594-TA	chr5	-	up2k	4783349	C	C	C	T	C	C	C
BGIBMGA002594-TA	chr5	-	up2k	4783350	A	A	A	A	A	A	A
BGIBMGA002594-TA	chr5	-	up2k	4783368	G	G	G	T	G	G	G
BGIBMGA002594-TA	chr5	-	up2k	4783441	T	T	T	T	T	T	T
BGIBMGA002594-TA	chr5	-	up2k	4783455	A	A	A	T	A	A	T
BGIBMGA002594-TA	chr5	-	up2k	4783469	T	T	T	T	0	0	T
BGIBMGA002594-TA	chr5	-	up2k	4783493	C	C	C	C	C	C	C
BGIBMGA002594-TA	chr5	-	up2k	4783532	G	G	G	G	G	G	G
BGIBMGA002594-TA	chr5	-	up2k	4783533	A	A	A	C	A	A	A
BGIBMGA002594-TA	chr5	-	up2k	4783576	A	A	A	A	A	0	0
BGIBMGA002594-TA	chr5	-	up2k	4783614	A	A	A	A	A	A	A
BGIBMGA002594-TA	chr5	-	up2k	4783662	G	T	0	G	G	0	0
BGIBMGA002594-TA	chr5	-	up2k	4783676	T	T	T	T	T	0	0
BGIBMGA002594-TA	chr5	-	up2k	4783729	T	T	0	T	T	T	T
BGIBMGA002594-TA	chr5	-	up2k	4783731	A	A	0	A	A	A	A
BGIBMGA002594-TA	chr5	-	up2k	4783765	T	T	T	T	T	T	T
BGIBMGA002594-TA	chr5	-	up2k	4783766	G	G	G	G	G	G	G
BGIBMGA002594-TA	chr5	-	up2k	4783784	T	C	T	T	T	T	0
BGIBMGA002594-TA	chr5	-	up2k	4783799	G	G	G	G	G	G	0
BGIBMGA002594-TA	chr5	-	up2k	4783824	A	A	A	0	0	A	0
BGIBMGA002594-TA	chr5	-	up2k	4783845	A	A	0	0	0	A	0
BGIBMGA002594-TA	chr5	-	up2k	4783934	C	C	C	C	0	C	0
BGIBMGA002594-TA	chr5	-	up2k	4783962	T	T	T	T	0	T	0
BGIBMGA002594-TA	chr5	-	up2k	4783989	T	T	T	0	0	0	0
BGIBMGA002594-TA	chr5	-	up2k	4784003	A	A	A	0	0	0	0
BGIBMGA002594-TA	chr5	-	up2k	4784061	G	G	G	G	0	0	0
BGIBMGA002594-TA	chr5	-	up2k	4784106	T	A	T	0	0	T	T
BGIBMGA002594-TA	chr5	-	up2k	4784153	A	A	A	0	0	A	A
BGIBMGA002594-TA	chr5	-	up2k	4784268	T	T	T	T	T	T	T
BGIBMGA002594-TA	chr5	-	up2k	4784333	A	A	A	A	A	A	A
BGIBMGA002594-TA	chr5	-	up2k	4784384	A	A	A	A	A	A	T
BGIBMGA002594-TA	chr5	-	up2k	4784391	A	0	A	C	A	A	A
BGIBMGA002594-TA	chr5	-	up2k	4784402	G	0	G	G	0	G	G
BGIBMGA002594-TA	chr5	-	up2k	4784414	A	A	0	A	0	A	A
BGIBMGA002594-TA	chr5	-	up2k	4784426	T	T	T	T	T	T	C
BGIBMGA002594-TA	chr5	-	up2k	4784537	G	G	G	A	G	G	G
BGIBMGA002594-TA	chr5	-	up2k	4784549	T	T	T	C	T	T	T
BGIBMGA002594-TA	chr5	-	up2k	4784564	G	G	G	G	G	G	G
BGIBMGA002594-TA	chr5	-	up2k	4784780	C	C	0	C	C	C	C
BGIBMGA002594-TA	chr5	-	up2k	4784831	T	T	T	T	T	T	T
BGIBMGA002594-TA	chr5	-	up2k	4784837	G	G	G	G	G	G	G
BGIBMGA002594-TA	chr5	-	up2k	4784843	C	C	C	C	C	C	C
BGIBMGA002594-TA	chr5	-	up2k	4784885	T	T	T	T	T	T	T
BGIBMGA002594-TA	chr5	-	up2k	4784893	T	T	T	T	T	T	T
BGIBMGA002594-TA	chr5	-	up2k	4784911	A	A	0	A	A	A	A
BGIBMGA002594-TA	chr5	-	up2k	4784922	C	C	0	C	C	G	C
BGIBMGA002594-TA	chr5	-	up2k	4784930	A	A	0	T	A	A	T
BGIBMGA002594-TA	chr5	-	up2k	4784993	T	T	T	C	T	T	T
BGIBMGA002594-TA	chr5	-	up2k	4785114	T	T	T	0	0	0	0
BGIBMGA002594-TA	chr5	-	up2k	4785145	G	0	0	0	G	0	G
BGIBMGA002594-TA	chr5	-	up2k	4785234	T	0	T	G	T	T	T
BGIBMGA002594-TA	chr5	-	up2k	4785285	C	0	C	C	C	0	C
BGIBMGA006408-TA	chr6	-	cds	4511512	T	T	G	T	T	T	G
BGIBMGA006408-TA	chr6	-	cds	4513310	C	C	C	C	0	C	C
BGIBMGA006408-TA	chr6	-	cds	4513316	G	G	G	G	0	G	G
BGIBMGA006408-TA	chr6	-	cds	4513325	A	A	A	0	0	A	A
BGIBMGA006408-TA	chr6	-	cds	4513337	C	C	C	C	0	C	C
BGIBMGA006408-TA	chr6	-	cds	4513352	A	A	A	A	0	0	0
BGIBMGA006408-TA	chr6	-	cds	4513379	C	C	C	0	0	0	C
BGIBMGA006408-TA	chr6	-	cds	4513403	G	G	G	0	G	0	G
BGIBMGA006408-TA	chr6	-	cds	4513457	C	C	C	C	0	0	0
BGIBMGA006408-TA	chr6	-	cds	4514676	C	C	C	0	0	0	0
BGIBMGA006408-TA	chr6	-	cds	4516237	T	T	0	T	0	T	0
BGIBMGA006408-TA	chr6	-	up2k	4518373	T	T	0	T	T	T	0
BGIBMGA006408-TA	chr6	-	up2k	4518559	A	A	0	A	A	A	0
BGIBMGA006408-TA	chr6	-	up2k	4518585	G	0	0	G	G	G	0
BGIBMGA006408-TA	chr6	-	up2k	4518756	T	T	0	T	T	T	T
BGIBMGA006408-TA	chr6	-	up2k	4518787	T	0	T	T	T	T	0
BGIBMGA006408-TA	chr6	-	up2k	4518811	A	0	A	A	A	A	A
BGIBMGA006408-TA	chr6	-	up2k	4518841	A	A	A	A	A	A	0
BGIBMGA006408-TA	chr6	-	up2k	4518852	G	G	G	G	G	G	0
BGIBMGA006408-TA	chr6	-	up2k	4518893	T	T	T	T	T	T	T
BGIBMGA006408-TA	chr6	-	up2k	4518996	G	G	G	G	G	G	0
BGIBMGA006408-TA	chr6	-	up2k	4518999	A	A	A	A	A	A	0
BGIBMGA006408-TA	chr6	-	up2k	4519077	T	T	T	C	T	T	0
BGIBMGA006408-TA	chr6	-	up2k	4519117	G	G	0	G	G	G	0
BGIBMGA006408-TA	chr6	-	up2k	4519124	T	T	0	T	T	T	0
BGIBMGA006408-TA	chr6	-	up2k	4519236	C	A	0	C	C	0	0
BGIBMGA006408-TA	chr6	-	up2k	4519269	T	T	0	T	T	0	0
BGIBMGA006408-TA	chr6	-	up2k	4519285	C	C	0	C	C	0	0
BGIBMGA006408-TA	chr6	-	up2k	4519302	A	A	0	A	A	0	0
BGIBMGA006408-TA	chr6	-	up2k	4519312	G	G	0	G	G	0	0
BGIBMGA006408-TA	chr6	-	up2k	4519329	A	0	0	A	A	0	0
BGIBMGA009144-TA	chr20	+	up2k	9140367	C	C	0	0	0	0	C
BGIBMGA009144-TA	chr20	+	up2k	9140593	A	A	A	A	A	A	A
BGIBMGA009144-TA	chr20	+	up2k	9140601	G	G	G	G	G	G	G
BGIBMGA009144-TA	chr20	+	up2k	9140756	A	A	A	0	0	0	0
BGIBMGA009144-TA	chr20	+	up2k	9140835	T	T	0	0	0	0	T
BGIBMGA009144-TA	chr20	+	up2k	9140884	T	T	T	0	T	0	0
BGIBMGA009144-TA	chr20	+	up2k	9140926	A	A	A	0	0	A	0
BGIBMGA009144-TA	chr20	+	up2k	9140971	G	G	G	G	G	0	0
BGIBMGA009144-TA	chr20	+	up2k	9141034	T	T	T	0	0	T	T
BGIBMGA009144-TA	chr20	+	up2k	9141036	T	T	T	0	0	T	T
BGIBMGA009144-TA	chr20	+	up2k	9141077	T	T	T	T	T	T	0
BGIBMGA009144-TA	chr20	+	up2k	9141104	A	A	A	0	A	A	0
BGIBMGA009144-TA	chr20	+	up2k	9141145	T	T	T	T	T	T	T
BGIBMGA009144-TA	chr20	+	up2k	9141190	G	G	G	G	G	G	G
BGIBMGA009144-TA	chr20	+	up2k	9141239	C	C	0	0	C	C	C
BGIBMGA009144-TA	chr20	+	up2k	9141285	A	A	0	A	A	0	A
BGIBMGA009144-TA	chr20	+	cds	9142298	A	A	A	A	A	A	A
BGIBMGA009144-TA	chr20	+	cds	9142331	T	T	T	T	T	T	T
BGIBMGA009144-TA	chr20	+	cds	9142421	G	G	G	A	G	G	G
BGIBMGA009144-TA	chr20	+	cds	9142423	C	C	C	G	C	C	C
BGIBMGA009144-TA	chr20	+	cds	9142537	A	A	G	A	A	A	G
BGIBMGA009144-TA	chr20	+	cds	9142567	A	A	A	T	0	A	A
BGIBMGA009144-TA	chr20	+	cds	9142622	C	C	C	C	C	C	C
BGIBMGA009144-TA	chr20	+	cds	9142625	A	0	A	A	A	A	A
BGIBMGA009144-TA	chr20	+	cds	9142628	T	T	T	T	T	T	T
BGIBMGA009144-TA	chr20	+	cds	9142667	G	0	G	G	G	G	G
BGIBMGA009144-TA	chr20	+	cds	9142673	T	0	T	T	T	T	T
BGIBMGA009144-TA	chr20	+	cds	9142690	G	0	G	G	G	G	G
BGIBMGA009144-TA	chr20	+	cds	9142720	A	A	A	A	0	A	A
BGIBMGA009144-TA	chr20	+	cds	9142727	G	G	0	A	G	G	G
BGIBMGA009144-TA	chr20	+	cds	9144041	G	G	G	0	G	G	G
BGIBMGA009144-TA	chr20	+	cds	9144861	G	G	G	G	G	G	G
BGIBMGA009144-TA	chr20	+	cds	9144882	C	C	C	C	C	C	C
BGIBMGA009144-TA	chr20	+	cds	9144918	T	T	T	T	T	T	0
BGIBMGA009144-TA	chr20	+	cds	9144921	A	A	A	A	A	A	A
BGIBMGA009144-TA	chr20	+	cds	9144969	A	A	A	0	A	A	A
BGIBMGA009144-TA	chr20	+	cds	9145002	G	G	G	G	G	G	G
BGIBMGA009144-TA	chr20	+	cds	9145023	G	G	0	G	G	G	0
BGIBMGA009144-TA	chr20	+	cds	9145781	C	0	C	C	C	C	C
BGIBMGA009144-TA	chr20	+	cds	9145841	A	A	A	A	A	A	A
BGIBMGA009144-TA	chr20	+	cds	9145850	T	T	T	T	T	T	T
BGIBMGA009144-TA	chr20	+	cds	9145883	T	T	T	T	T	T	T
BGIBMGA009144-TA	chr20	+	cds	9145922	A	0	A	0	0	A	C
BGIBMGA009144-TA	chr20	+	cds	9145985	C	C	C	C	C	C	C
BGIBMGA009144-TA	chr20	+	cds	9146012	G	G	G	C	G	G	G
BGIBMGA009144-TA	chr20	+	cds	9146022	A	0	A	0	A	A	A
BGIBMGA009144-TA	chr20	+	cds	9146045	G	G	G	0	G	T	G
BGIBMGA009144-TA	chr20	+	cds	9146063	G	G	G	A	G	G	G
BGIBMGA009144-TA	chr20	+	cds	9146099	C	0	C	C	C	C	C
BGIBMGA009144-TA	chr20	+	cds	9146114	A	0	A	G	A	A	A
BGIBMGA009144-TA	chr20	+	cds	9146150	C	C	C	C	0	C	C
BGIBMGA009144-TA	chr20	+	cds	9146152	A	A	A	A	0	A	A
BGIBMGA009144-TA	chr20	+	cds	9146192	T	T	T	T	T	0	0
BGIBMGA009144-TA	chr20	+	cds	9146246	T	T	T	T	T	0	0
BGIBMGA009144-TA	chr20	+	cds	9146288	T	T	T	T	0	T	T
BGIBMGA009144-TA	chr20	+	cds	9146351	G	G	G	0	G	G	0
BGIBMGA009144-TA	chr20	+	cds	9146393	G	G	G	G	0	0	G
BGIBMGA009144-TA	chr20	+	cds	9146474	T	T	T	T	0	0	0
BGIBMGA009144-TA	chr20	+	cds	9146489	A	A	A	A	A	0	0
BGIBMGA009144-TA	chr20	+	cds	9146507	G	G	G	G	G	0	0
BGIBMGA009144-TA	chr20	+	cds	9146520	C	C	C	0	C	0	0
BGIBMGA009144-TA	chr20	+	cds	9146546	C	0	C	C	C	0	C
BGIBMGA009144-TA	chr20	+	cds	9146567	A	0	A	A	A	0	A
BGIBMGA009144-TA	chr20	+	cds	9146612	A	A	A	0	0	0	0
BGIBMGA009144-TA	chr20	+	cds	9146633	A	A	A	0	0	0	A
BGIBMGA009144-TA	chr20	+	cds	9146687	G	G	G	G	G	G	G
BGIBMGA009144-TA	chr20	+	cds	9146690	T	T	T	T	T	T	T
BGIBMGA009144-TA	chr20	+	cds	9146693	G	G	G	G	G	G	G
BGIBMGA009144-TA	chr20	+	cds	9146699	T	T	T	0	T	T	T
BGIBMGA009144-TA	chr20	+	cds	9146825	G	G	G	0	G	0	G
BGIBMGA009144-TA	chr20	+	cds	9146828	A	A	A	0	A	0	A
BGIBMGA009144-TA	chr20	+	cds	9146834	G	G	G	0	G	G	G
BGIBMGA000155-TA	chr24	+	up2k	7265347	T	0	0	T	0	0	T
BGIBMGA000155-TA	chr24	+	up2k	7265454	T	0	0	T	0	T	G
BGIBMGA000155-TA	chr24	+	up2k	7265490	A	0	0	A	0	0	A
BGIBMGA000155-TA	chr24	+	up2k	7265664	A	0	0	A	0	A	0
BGIBMGA000155-TA	chr24	+	up2k	7265728	G	G	G	G	0	G	G
BGIBMGA000155-TA	chr24	+	up2k	7265738	A	0	A	A	A	A	A
BGIBMGA000155-TA	chr24	+	up2k	7265790	A	0	0	A	0	0	A
BGIBMGA000155-TA	chr24	+	up2k	7265906	C	C	0	C	0	C	C
BGIBMGA000155-TA	chr24	+	up2k	7265989	A	A	0	0	A	A	0
BGIBMGA000155-TA	chr24	+	up2k	7266003	C	C	0	C	C	C	0
BGIBMGA000155-TA	chr24	+	up2k	7266013	C	C	0	C	C	C	C
BGIBMGA000155-TA	chr24	+	up2k	7266046	A	A	0	A	A	A	A
BGIBMGA000155-TA	chr24	+	up2k	7266078	G	0	0	0	0	0	G
BGIBMGA000155-TA	chr24	+	up2k	7266151	G	G	G	G	G	0	G
BGIBMGA000155-TA	chr24	+	up2k	7266217	T	0	0	0	T	T	T
BGIBMGA000155-TA	chr24	+	up2k	7266227	A	0	0	A	A	A	A
BGIBMGA000155-TA	chr24	+	up2k	7266267	C	0	0	C	0	C	C
BGIBMGA000155-TA	chr24	+	up2k	7266321	T	0	0	T	T	T	A
BGIBMGA000155-TA	chr24	+	up2k	7266350	A	A	0	A	A	A	0
BGIBMGA000155-TA	chr24	+	up2k	7266404	T	0	0	T	0	T	T
BGIBMGA000155-TA	chr24	+	up2k	7266416	T	0	0	T	0	T	T
BGIBMGA000155-TA	chr24	+	up2k	7266434	T	0	0	T	0	T	T
BGIBMGA000155-TA	chr24	+	up2k	7266443	T	0	0	T	0	T	T
BGIBMGA000155-TA	chr24	+	up2k	7266462	T	T	0	T	T	T	T
BGIBMGA000155-TA	chr24	+	up2k	7266515	C	0	C	C	0	C	C
BGIBMGA000155-TA	chr24	+	up2k	7266521	G	0	G	G	G	G	G
BGIBMGA000155-TA	chr24	+	up2k	7266530	C	0	C	C	C	C	C
BGIBMGA000155-TA	chr24	+	up2k	7266531	T	0	T	T	T	T	T
BGIBMGA000155-TA	chr24	+	up2k	7266537	C	C	C	C	C	C	C
BGIBMGA000155-TA	chr24	+	up2k	7266568	A	A	A	A	0	A	A
BGIBMGA000155-TA	chr24	+	up2k	7266576	A	A	A	A	0	A	G
BGIBMGA000155-TA	chr24	+	up2k	7266605	T	0	0	T	0	T	T
BGIBMGA000155-TA	chr24	+	up2k	7266659	T	T	T	T	T	T	T
BGIBMGA000155-TA	chr24	+	up2k	7266666	C	C	C	T	C	C	C
BGIBMGA000155-TA	chr24	+	up2k	7266687	G	G	G	G	0	0	G
BGIBMGA000155-TA	chr24	+	up2k	7266703	G	G	G	G	0	G	G
BGIBMGA000155-TA	chr24	+	up2k	7266768	T	T	T	C	T	0	T
BGIBMGA000155-TA	chr24	+	up2k	7266798	T	0	T	T	0	T	T
BGIBMGA000155-TA	chr24	+	up2k	7266803	C	0	C	T	0	C	C
BGIBMGA000155-TA	chr24	+	up2k	7266826	G	0	G	G	0	G	G
BGIBMGA000155-TA	chr24	+	up2k	7266899	C	0	0	C	0	C	0
BGIBMGA000155-TA	chr24	+	up2k	7266976	C	C	0	C	0	C	C
BGIBMGA000155-TA	chr24	+	up2k	7266977	G	G	0	G	0	G	G
BGIBMGA000155-TA	chr24	+	up2k	7267007	T	T	0	T	0	T	T
BGIBMGA000155-TA	chr24	+	up2k	7267093	G	G	0	G	G	G	G
BGIBMGA000155-TA	chr24	+	up2k	7267120	T	0	0	T	0	T	T
BGIBMGA000155-TA	chr24	+	up2k	7267121	T	0	0	T	0	T	T
BGIBMGA000155-TA	chr24	+	up2k	7267133	G	0	0	G	0	G	G
BGIBMGA000155-TA	chr24	+	up2k	7267138	A	0	0	A	0	0	A
BGIBMGA000155-TA	chr24	+	up2k	7267164	C	C	0	C	0	C	C
BGIBMGA000155-TA	chr24	+	up2k	7267182	G	G	G	A	G	G	G
BGIBMGA000155-TA	chr24	+	up2k	7267209	A	A	A	A	0	A	A
BGIBMGA000155-TA	chr24	+	up2k	7267272	C	0	0	T	C	C	C
BGIBMGA000155-TA	chr24	+	CDS	7267309	T	T	0	T	T	G	T
BGIBMGA000155-TA	chr24	+	CDS	7267363	T	0	0	T	T	T	T
BGIBMGA000155-TA	chr24	+	CDS	7267366	A	0	0	A	A	A	A
BGIBMGA000155-TA	chr24	+	CDS	7267396	C	0	C	0	C	C	C
BGIBMGA000155-TA	chr24	+	CDS	7268461	C	0	0	C	0	C	C
BGIBMGA000155-TA	chr24	+	CDS	7269153	T	0	T	T	T	T	T
BGIBMGA000155-TA	chr24	+	CDS	7269886	C	C	C	C	0	C	C
BGIBMGA000155-TA	chr24	+	CDS	7269985	G	A	G	G	0	G	G
BGIBMGA000155-TA	chr24	+	CDS	7271097	C	0	C	0	0	C	C
BGIBMGA000155-TA	chr24	+	CDS	7271107	A	0	C	0	0	A	A
a. Nucleotide information of Dazao is obtained from the released silkworm Dazao genome sequences (http://silkworm.swu.edu.cn/silkdb/doc/download.html)
b. 0, no data
